# Supplementary material for: Genome-wide transcriptome profiling of transgenic hop (Humulus lupulus L.) constitutively overexpressing HlWRKY1 and HlWDR1 transcription factors
Source: BMC Genomics. 2018 Oct 11;19:739. doi: 10.1186/s12864-018-5125-8 (PMC6180420; doi:10.1186/s12864-018-5125-8)
Supplement: Supplementary file 6 — Table S3. unigenes with significant BLAST X hits against the nr protein database. (XLS 2444 kb) [file 12864_2018_5125_MOESM6_ESM.xls]

## Sheet: Sheet1
Table S3: Unigenes with significant BLAST X hits against nr protein database.
Seq Name	Description	Seq. Length	e-Value	Mean Similarity
contig_2	Chlorophyll a-b binding chloroplastic	829	1.0822e-131	99.8
contig_3	ribulose-1,5-bisphosphate carboxylase oxygenase small subunit (chloroplast)	357	9.45979e-45	90.2
contig_4	polyubiquitin (ubq10)	884	1.4675e-159	99.35
contig_5	beta-glucosidase 11-like	801	5.31965e-134	77.5
contig_6	HMG1 2	343	4.39296e-10	82.47
contig_7	40S ribosomal S21-2	440	9.24756e-50	96.35
contig_8	60S ribosomal L24	669	4.41634e-77	94.95
contig_9	hypothetical protein Csa_1G045760	210	1.58164e-25	84.85
contig_10	Ubiquitin and WLM domain-containing	843	5.68597e-91	72.25
contig_11	60S ribosomal L32-1	750	8.46741e-83	95.25
contig_12	acyl carrier chloroplastic-like	821	2.74348e-56	76.35
contig_13	metallothionein type 3	412	2.12914e-22	79.2
contig_14	dnaJ homolog	1031	8.09476e-169	95.05
contig_15	auxin-repressed kDa	449	1.75352e-19	90.7
contig_16	Chlorophyll a-b binding chloroplastic	578	7.60192e-133	97.25
contig_17	glutathione S-transferase	467	1.86923e-29	72.5
contig_18	photosystem II 10 kDa chloroplastic	525	5.05492e-38	96.8
contig_19	Copper transport ATOX1	834	1.44825e-43	80.35
contig_20	ATP synthase CF0 subunit IV (chloroplast)	1286	6.46403e-123	96.75
contig_25	magnesium transporter MRS2- chloroplastic	1248	0	90.25
contig_27	topless-related 1-like	600	1.7196e-27	90.05
contig_28	heat shock cognate 70 kDa 2-like	1500	0	97.3
contig_29	hypothetical protein L484_024014	660	4.13654e-14	56
contig_30	Zinc finger 4	329	6.4673e-31	67.8
contig_31	D-cysteine desulfhydrase mitochondrial isoform X2	273	7.59901e-46	91.2
contig_32	CASP	510	9.82602e-34	88.35
contig_33	cytochrome P450 89A2-like	1342	2.17847e-161	77.4
contig_34	Mitochondrial import ZIM17	1247	5.70221e-119	82.05
contig_35	30S ribosomal chloroplastic	294	1.40045e-33	78.1
contig_36	ferredoxin--nitrite chloroplastic	1107	1.16464e-166	92.9
contig_37	60S acidic ribosomal P1-like	788	2.11527e-31	77.15
contig_38	Phox-associated domain,Phox-like,Sorting nexin isoform 1	609	1.22978e-76	84
contig_39	methionine gamma-lyase-like	1117	0	91.1
contig_40	chloroplast photosystem II	479	5.1055e-22	71.45
contig_41	PREDICTED: uncharacterized protein LOC103499080	671	3.14482e-08	63.81
contig_43	probable bifunctional methylthioribulose-1-phosphate dehydratase enolase-phosphatase E1 isoform X2	458	1.92909e-59	94.35
contig_44	catalase isozyme 1 isoform X1	303	2.20301e-38	85.2
contig_45	ranBP2-type zinc finger At1g67325-like	1036	6.49387e-95	74.55
contig_46	ferritin- chloroplastic	525	3.53114e-101	93.9
contig_47	rubisco accumulation factor chloroplastic	530	3.24468e-28	76.6
contig_48	transaldolase family	983	0	97.75
contig_49	LOW PSII ACCUMULATION chloroplastic	491	1.29077e-24	92.85
contig_51	ubiquitin 5	291	3.00775e-18	99.85
contig_52	Ras-related RABD2c	866	8.10786e-136	98.3
contig_53	DPP6 amino-terminal domain	457	5.53381e-88	88.7
contig_54	probable solanesyl-diphosphate synthase chloroplastic	690	2.81448e-71	95.2
contig_56	probable nucleoredoxin 3	335	8.72137e-52	85.85
contig_57	chlorophyll a-b binding of LHCII type 1-like	614	8.07024e-35	96.7
contig_59	tripeptidyl-peptidase 2 isoform X1	967	5.19684e-92	72.95
contig_60	CAMP-regulated phospho 19-related isoform 1	618	1.21307e-50	85.75
contig_61	Cysteine-rich receptor kinase 29	305	1.78449e-35	73.05
contig_62	myosin-binding 2 isoform X1	478	4.86717e-39	64.5
contig_63	26S proteasome non-ATPase regulatory subunit 6 homolog	356	6.01948e-67	96.4
contig_64	Cu Zn superoxide dismutase	683	6.98868e-95	93.95
contig_65	rhodanese-like domain-containing chloroplastic	376	2.33229e-23	91.7
contig_66	ATP synthase CF0 A subunit (chloroplast)	433	2.88865e-16	100
contig_68	carbonic chloroplastic isoform X1	745	4.04024e-82	87.1
contig_70	chloroplastic isoform X2	449	1.17916e-82	91.4
contig_71	hypothetical protein CICLE_v10009915mg	247	0.000106285	69.5
contig_73	photosystem I reaction center subunit VI- chloroplastic-like	250	1.58941e-49	97
contig_74	dehydrin COR47-like	1081	3.49133e-25	55.75
contig_75	oxygen-evolving enhancer chloroplastic	259	7.11821e-49	95.6
contig_76	hypothetical protein GLYMA_13G020100	879	7.75816e-136	99
contig_77	50S ribosomal chloroplastic	883	5.3088e-101	90.6
contig_78	PGR5 chloroplastic	249	3.79376e-06	68.5
contig_82	hypothetical protein PRUPE_ppa025034mg	338	5.3347e-22	92.55
contig_83	60S ribosomal L13-1-like	229	7.1818e-19	98.4
contig_84	AF334211_1maturation-associated SRC1	425	7.59901e-08	75.36
contig_85	fructose-bisphosphate aldolase chloroplastic	340	2.52614e-73	98.35
contig_86	PREDICTED: uncharacterized protein LOC108208212	760	1.50161e-46	55.05
contig_88	thioredoxin H-type-like	591	2.7151e-53	82
contig_89	UPF0565 C2orf69 homolog	304	7.4333e-35	84.9
contig_91	translin-like	589	1.03775e-88	91.2
contig_92	Myo-inositol monophosphatase like 1 isoform 1	502	2.37888e-109	93.85
contig_93	Photosystem I reaction center subunit chloroplastic	930	1.10842e-91	86.3
contig_95	glycine cleavage system H mitochondrial	797	1.89189e-100	93.4
contig_99	non-specific lipid-transfer 2-like	609	2.50582e-29	70.3
contig_100	50S ribosomal L25	1050	3.1307e-74	89.3
contig_101	50S ribosomal chloroplastic	316	9.17812e-22	89.05
contig_102	acetyl-coenzyme A carboxylase carboxyl transferase subunit chloroplastic-like	916	3.68694e-95	76.3
contig_103	heterogeneous nuclear ribonucleo 1-like	823	5.9483e-21	68.65
contig_104	allene oxide synthase	778	1.23304e-67	93.8
contig_105	universal stress A	847	5.39351e-108	92.35
contig_106	kDa class I heat shock -like	320	2.4695e-25	84.9
contig_107	Cysteine ase inhibitor	454	3.31995e-34	91.9
contig_108	probable calcium-binding CML49	393	3.55834e-83	94.25
contig_109	probable plastid-lipid-associated chloroplastic	1256	1.92697e-124	82
contig_111	PI-PLC X-box domain-containing DDB_G0293730-like	236	1.40051e-35	85.75
contig_112	pterin-4-alpha-carbinolamine dehydratase	483	6.42517e-21	95.8
contig_113	probable E3 ubiquitin- ligase LOG2	550	5.47925e-112	86.9
contig_114	galactinol synthase 1-like	555	2.45029e-115	89.15
contig_115	uncharacterized aarF domain-containing kinase chloroplastic	666	5.94441e-139	94.65
contig_116	hypothetical protein L484_023244	417	5.81148e-32	64.15
contig_117	calcium sensing chloroplastic isoform X2	389	4.58141e-35	84.65
contig_118	chlorophyll a-b binding chloroplastic	219	4.8327e-40	96.9
contig_119	stem-specific TSJT1	1132	4.26068e-156	93.9
contig_120	CSC1 ERD4	1025	8.76122e-137	85.75
contig_121	Chlorophyll a-b binding chloroplastic	318	6.5522e-64	96.85
contig_122	eukaryotic translation initiation factor 3 subunit G-like	404	6.29929e-65	95.5
contig_124	reticulon B5	1197	1.91214e-129	83.05
contig_125	Actin-depolymerizing factor 5	466	7.69608e-68	94.05
contig_126	ATPase family AAA domain-containing 1 isoform X2	227	3.43319e-41	96.7
contig_127	TPR domain	475	1.11346e-64	82.75
contig_128	photosystem I reaction center subunit chloroplastic	456	3.97979e-22	75.75
contig_129	Alpha-soluble NSF attachment	481	2.59601e-103	96.6
contig_130	KS-type dehydrin SLTI629	262	4.52976e-14	72.4
contig_132	NAD(P)H-quinone oxidoreductase subunit chloroplastic	329	8.89795e-66	90.2
contig_133	NAD(P)H-quinone oxidoreductase subunit chloroplastic	303	4.03129e-06	68.5
contig_134	ganglioside-induced differentiation-associated 2-like	929	8.84334e-99	83.3
contig_135	clathrin heavy chain 1	816	7.54145e-126	89.75
contig_136	fructose-bisphosphate cytoplasmic isozyme 1	401	1.2333e-44	88.5
contig_137	chlorophyll a-b binding chloroplastic	527	2.36407e-84	99.5
contig_139	40S ribosomal S29	379	6.59722e-33	97.4
contig_140	serine decarboxylase	336	6.93043e-42	90.45
contig_141	hypothetical protein L484_003221	673	1.04506e-10	56.4
contig_142	chloroplastic	1355	0	95.95
contig_143	glycine and proline-rich	320	3.64464e-07	57.33
contig_144	50S ribosomal chloroplastic	380	5.27596e-43	80.35
contig_145	oxygen-evolving enhancer 3- chloroplastic	514	6.54095e-50	92.75
contig_146	chlorophyll a-b binding chloroplastic	294	9.08005e-09	84.2
contig_147	photosystem I subunit O	451	1.87644e-68	87.8
contig_148	chlorophyll a-b binding chloroplastic	485	3.26009e-107	97
contig_149	granule-bound starch synthase chloroplastic amyloplastic-like	1350	0	90.7
contig_150	probable zinc metalloprotease chloroplastic	610	5.8605e-105	91.1
contig_151	glutathione S-transferase	412	1.89666e-51	79.55
contig_152	Pre-mRNA-splicing factor ATP-dependent RNA helicase PRP16	496	2.77132e-109	97.75
contig_153	50S ribosomal chloroplastic	808	2.92996e-138	91.6
contig_154	PHLOEM PROTEIN 2-LIKE A9-like	273	7.06091e-25	66.8
contig_155	Oxygen-evolving enhancer chloroplastic	271	9.05469e-53	96.35
contig_158	transport Sec61 subunit beta-like	407	7.16775e-42	92.75
contig_159	Heat shock 70 kDa 4	207	9.94446e-34	95.5
contig_160	50S ribosomal chloroplastic	1050	9.24606e-142	96.05
contig_161	CBS domain-containing mitochondrial	619	1.54787e-108	91.85
contig_162	hypothetical protein L484_018133	595	6.00499e-30	80.7
contig_164	lignin-forming anionic peroxidase-like	1047	6.9747e-128	82.45
contig_165	fructose-bisphosphate aldolase chloroplastic	324	3.07434e-35	92.3
contig_166	60S ribosomal L35a-1	865	1.57367e-69	96.75
contig_167	succinate dehydrogenase subunit mitochondrial	664	9.30418e-63	88.05
contig_168	histone deacetylase 19	596	3.46533e-38	89.35
contig_170	ATP synthase CF0 subunit I (chloroplast)	394	6.76272e-87	93.4
contig_171	photosystem I reaction center subunit chloroplastic	380	7.08885e-50	91.65
contig_172	subtilisin-like protease isoform X2	362	2.85919e-50	75.8
contig_173	Vacuolar calcium ion transporter	920	2.06578e-151	81.8
contig_174	40S ribosomal S2-4	1135	5.30157e-157	97
contig_175	photosystem II oxygen-evolving complex 2 precursor	269	1.13437e-29	81.4
contig_176	60S acidic ribosomal P3-2	828	6.01346e-33	84.05
contig_177	pyrophosphate-energized vacuolar membrane proton pump	1647	0	97.9
contig_178	zinc protease pqqL	926	9.4644e-164	88.5
contig_179	Alpha beta-Hydrolases superfamily	202	2.81051e-32	93.85
contig_180	group 1 family glycosyltransferase	253	4.9611e-38	88.05
contig_181	universal stress PHOS32-like	724	1.21873e-108	77.15
contig_182	Ribulose bisphosphate carboxylase oxygenase activase 1	452	1.91015e-97	96.4
contig_185	indeterminate-domain chloroplastic-like	252	4.71889e-08	65.67
contig_186	Photosystem I reaction center subunit chloroplastic	406	7.62436e-61	94.65
contig_187	UPF0047 -like	881	8.90602e-98	85.15
contig_189	Chlorophyll a-b binding CP24 chloroplastic	298	2.91268e-62	98.05
contig_190	actin-depolymerizing factor	931	4.26183e-92	94.9
contig_191	NRT1 PTR FAMILY -like	264	4.11944e-22	93.2
contig_192	nucleobase-ascorbate transporter 6	290	1.41481e-37	98.6
contig_193	nucleoside diphosphate kinase 1	350	1.89644e-29	96.6
contig_194	pre-mRNA-splicing factor cwf23	1049	2.63356e-158	85.75
contig_195	cytochrome P450 89A2-like	427	1.42254e-62	84.75
contig_196	alanine aminotransferase 2	595	1.136e-69	93.2
contig_197	PREDICTED: uncharacterized protein LOC104808897	395	8.09868e-17	92.6
contig_198	ankyrin repeat-containing At5g02620-like	645	6.72876e-65	68.1
contig_199	profilin	663	1.0336e-86	95.6
contig_200	thioredoxin chloroplastic	969	8.0545e-117	80.7
contig_201	UPF0481 At3g47200-like	302	1.33777e-19	84.55
contig_202	probable ADP-ribosylation factor GTPase-activating AGD8	562	1.25823e-105	87.85
contig_203	peptidyl-prolyl cis-trans isomerase	471	9.5224e-84	95.6
contig_204	somatic embryogenesis receptor kinase 1-like	537	6.11252e-52	96.85
contig_205	PREDICTED: uncharacterized protein LOC107415849	757	1.59523e-93	81.25
contig_206	UDP-glucose flavonoid 3-O-glucosyltransferase 3	734	2.85475e-93	64.85
contig_207	anthocyanidin 3-O-glucosyltransferase 6-like	363	8.45882e-39	66.1
contig_208	chlorophyll a b-binding	324	5.59037e-38	97.2
contig_209	chlorophyll a b-binding Cab-	326	1.48276e-53	97.7
contig_210	PREDICTED: uncharacterized protein LOC107430367	1082	1.9186e-131	78.3
contig_211	luminal-binding 5	1108	1.38636e-167	96.35
contig_212	Ankyrin repeat family	1246	6.5641e-93	87.9
contig_213	nicotinamidase 1	424	3.3577e-38	88.15
contig_214	cytochrome b6-f complex iron-sulfur chloroplastic-like	996	2.60826e-137	89.15
contig_215	60S ribosomal L31	392	1.02145e-63	96.65
contig_216	DETOXIFICATION 40-like	489	3.6326e-88	92.55
contig_217	phosphatase 2C 57	449	5.21404e-50	89.9
contig_219	thiamine thiazole chloroplastic-like	1364	0	89.6
contig_222	DEAD-box ATP-dependent RNA helicase 56 isoform X2	541	1.89146e-57	96.6
contig_223	EXECUTER chloroplastic	259	1.11546e-31	97.45
contig_224	serine arginine-rich splicing factor SR34A-like	819	1.03707e-35	79.1
contig_225	short-chain dehydrogenase TIC chloroplastic-like	412	8.35123e-64	78.55
contig_226	Auxin-responsive IAA29	299	1.92189e-31	67.15
contig_227	chlorophyll a-b binding chloroplastic	344	6.42597e-75	99.9
contig_228	protochlorophyllide chloroplastic	297	1.27752e-63	97.25
contig_229	pentatricopeptide repeat-containing At2g17033	392	6.88417e-29	88.9
contig_230	auxin-responsive SAUR21-like	404	9.60017e-33	81.3
contig_231	aspartic ase A1-like	750	2.56036e-154	91
contig_232	aspartic ase A1-like	452	7.0437e-28	95.3
contig_233	60S ribosomal L35	608	1.87914e-71	94.75
contig_234	probable carboxylesterase 18	456	3.99135e-69	80.9
contig_235	somatic embryogenesis receptor kinase 1-like	301	1.76566e-30	97.55
contig_236	NADP-dependent malic enzyme	375	3.40374e-41	94.65
contig_237	glutathione S-transferase	519	8.21575e-57	75.55
contig_238	DEK domain-containing chromatin associated isoform 2	1332	9.84106e-120	76.75
contig_239	Trehalose-phosphate phosphatase	469	2.51222e-11	87.5
contig_240	DUF246 domain-containing	1447	0	92.25
contig_242	HVA22 e isoform X1	1111	1.07343e-48	73.2
contig_244	peroxidase P7-like	297	1.0248e-39	81.7
contig_245	UDP-glycosyltransferase 73C3	479	2.71645e-63	82.85
contig_246	50S ribosomal chloroplastic	490	7.73027e-63	93.55
contig_247	isoflavone reductase	714	5.87585e-96	93.35
contig_249	chlorophyll a-b binding chloroplastic-like	294	5.99484e-64	99.9
contig_250	60S ribosomal L36-3-like	618	2.59052e-66	98.25
contig_251	60S ribosomal L36-2-like	455	2.623e-17	97.2
contig_252	Histone deacetylase complex subunit SAP30	531	3.98748e-37	97.95
contig_253	hypothetical protein L484_018915	455	1.26402e-33	73.35
contig_255	triose phosphate phosphate chloroplastic isoform X2	987	1.48477e-169	97.15
contig_257	DNA-directed RNA polymerase subunit beta	389	5.94959e-30	80.35
contig_258	S-adenosylmethionine decarboxylase proenzyme	342	1.23885e-62	88.15
contig_259	S-adenosylmethionine decarboxylase proenzyme	509	6.38311e-15	73.25
contig_260	hypothetical protein L484_018088	483	5.9503e-19	76.65
contig_261	SNF1-related kinase regulatory subunit beta-2-like	282	9.73103e-42	88.7
contig_262	probable metal-nicotianamine transporter YSL6	981	0	93.4
contig_263	Beta-1,4-mannosyl-glyco 4-beta-N-acetylglucosaminyltransferase	522	2.29801e-52	91.7
contig_264	E3 ubiquitin- ligase XBAT31	1385	4.15458e-169	90.5
contig_265	cyclin-dependent kinase C-2-like	940	1.97875e-166	81
contig_266	succinate dehydrogenase [ubiquinone] iron-sulfur subunit mitochondrial-like	249	1.68605e-50	96.65
contig_267	APO chloroplastic isoform X1	959	0	89.4
contig_269	60S ribosomal L7a-2-like	837	4.97153e-106	97.85
contig_271	60S ribosomal L3	543	4.58535e-68	96.9
contig_272	hypothetical protein GLYMA_13G013900	571	1.06927e-56	84.4
contig_273	Polyketide cyclase dehydrase and lipid transport superfamily	898	1.35925e-89	85.65
contig_274	Ubiquitin-conjugating enzyme E2 10	439	7.35886e-70	99.9
contig_275	mitochondrial import receptor subunit TOM7-1-like	704	9.58045e-29	83.95
contig_277	7-deoxyloganetin glucosyltransferase-like	611	1.9321e-123	85.55
contig_278	sedoheptulose-1,7- chloroplastic	472	5.53039e-68	95.3
contig_279	G-type lectin S-receptor-like serine threonine- kinase RLK1	399	2.70988e-37	73.15
contig_280	Cytochrome P450	208	7.38447e-28	80.9
contig_281	transcription factor MYB44	934	2.42429e-40	61.1
contig_282	phenolic glucoside malonyltransferase 1-like	889	1.14917e-67	60.9
contig_283	nicotinamidase 1	304	2.58505e-50	87
contig_286	NADH-plastoquinone oxidoreductase subunit (chloroplast)	883	4.20751e-88	96.5
contig_287	AT-rich interactive domain-containing	563	6.63003e-34	93.85
contig_289	fruit pKIWI502-like	484	1.88004e-100	90.2
contig_291	phosphate chloroplastic-like	375	2.52924e-32	99.4
contig_292	chlorophyll a-b binding chloroplastic	406	1.25381e-57	97.75
contig_293	chitinase LA-	868	1.37538e-123	73.05
contig_294	Eukaryotic translation initiation factor 1A	449	1.03691e-62	99.9
contig_297	S-adenosylmethionine synthase 2	836	9.69713e-170	99.1
contig_298	peptide methionine sulfoxide reductase-like	881	1.42278e-119	90
contig_299	malate glyoxysomal	1166	0	95.5
contig_301	glyceraldehyde-3-phosphate dehydrogenase chloroplastic	957	2.66196e-84	95
contig_303	28 kDa heat- and acid-stable phospho	871	6.66539e-82	86.9
contig_305	cereblon	368	1.12824e-68	91.25
contig_306	thiol protease aleurain-like	1355	0	89.5
contig_307	pentatricopeptide repeat-containing chloroplastic	1166	0	86.7
contig_308	dynein light chain cytoplasmic-like	922	2.53606e-52	78.05
contig_309	heat shock 83	991	0	97.4
contig_310	protochlorophyllide-dependent translocon component chloroplastic-like	693	1.54602e-132	89.15
contig_311	glutaredoxin	761	1.60245e-56	89.65
contig_312	chlorophyll a-b binding chloroplastic	477	1.70194e-67	94.55
contig_313	NADH dehydrogenase [ubiquinone] 1 beta subcomplex subunit 2	361	4.9807e-25	93.4
contig_314	Alpha-crystallin domain isoform 2	508	3.26246e-62	76.05
contig_315	transport Sec61 subunit gamma	369	3.26064e-38	98.7
contig_316	glycine-rich RNA-binding -like	302	2.96385e-24	97.5
contig_318	eukaryotic translation initiation factor 5A-4	574	1.23873e-35	96.5
contig_319	calmodulin-7-like isoform X2	1097	2.43435e-100	97.45
contig_320	guanosine nucleotide diphosphate dissociation inhibitor 2	597	5.72982e-136	97.25
contig_321	triosephosphate cytosolic	1212	4.06826e-161	93.8
contig_322	4-alpha-glucanotransferase DPE2	552	7.86204e-12	67.18
contig_323	aspartate-semialdehyde dehydrogenase	729	2.8286e-75	95.9
contig_324	bifunctional aspartate aminotransferase and glutamate aspartate-prephenate aminotransferase-like	771	1.07342e-158	93.2
contig_325	UPF0057 membrane At4g30660-like	445	2.60776e-38	94.65
contig_326	Inactive rhomboid 1	214	1.83847e-27	84.55
contig_327	hypothetical protein L484_004741	577	2.08114e-53	95.95
contig_328	LOL1	342	7.46603e-23	93
contig_329	Methyl- -binding domain-containing 10	428	4.21131e-09	60.5
contig_330	elongation factor 1-alpha	444	4.0739e-42	96.2
contig_331	elongation factor 1-	384	2.05072e-81	97.5
contig_332	PP2Ac-2 - Phosphatase 2A isoform 2 belonging to family 2	1301	0	98.8
contig_333	oxygen-evolving enhancer chloroplastic	500	4.84301e-48	97.4
contig_334	plant F18G18-20	635	3.46685e-27	92.25
contig_335	activating signal cointegrator 1 complex subunit 1	437	3.33335e-59	80.3
contig_336	plastidal glycolate glycerate translocator chloroplastic	887	1.2395e-122	96.55
contig_337	Gamma-tocopherol methyltransferase	1370	1.23061e-174	84.45
contig_338	ubiquitin-conjugating enzyme E2 variant 1D	518	2.60973e-62	97.75
contig_339	ribulose bisphosphate carboxylase oxygenase chloroplastic isoform X2	362	5.58605e-77	97.35
contig_340	cytochrome P450 94A2-like	407	1.80604e-19	77.7
contig_341	digestive organ expansion factor homolog	255	2.46706e-35	93.2
contig_342	tetraketide alpha-pyrone reductase 2-like	472	2.35403e-56	94.55
contig_344	PLATZ transcription factor family	734	1.41614e-33	82.15
contig_345	inositol-pentakisphosphate 2-kinase-like	523	5.38551e-17	80.85
contig_346	ASPARTIC PROTEASE IN GUARD CELL 2-like	395	5.4099e-20	77.8
contig_347	Chlorophyll a-b binding CP24 chloroplastic	400	2.35131e-19	97.15
contig_348	ABC transporter G family member 7	286	8.83083e-33	71.85
contig_350	photosystem I assembly Ycf3	674	1.03941e-14	72.08
contig_351	60S ribosomal L23	238	2.37336e-38	99.65
contig_352	hypothetical protein L484_014262	758	5.86176e-58	81.55
contig_353	E3 ubiquitin- ligase MARCH3	763	2.73471e-84	90.65
contig_354	Catalase isozyme 1	392	3.26323e-84	96.35
contig_355	serine acetyltransferase 5	819	1.08691e-122	97.1
contig_356	chlorophyll a-b binding chloroplastic	541	2.5675e-90	89.15
contig_357	bifunctional dTDP-4-dehydrorhamnose 3,5-epimerase dTDP-4-dehydrorhamnose reductase	371	3.04357e-24	91
contig_358	Soluble inorganic pyrophosphatase	248	9.55484e-46	96.55
contig_359	actin-depolymerizing factor 2-like	936	4.34631e-85	94.7
contig_360	syntaxin-71-like	800	3.57154e-113	90.85
contig_361	HVA22 k	343	3.58056e-11	58.67
contig_362	haloacid dehalogenase-like hydrolase domain-containing 3	391	5.05159e-82	96.65
contig_363	ribulose-phosphate 3- chloroplastic	682	3.0549e-57	96.25
contig_364	P53 and DNA damage-regulated 1	683	7.06526e-95	87.3
contig_365	MLP 423	668	1.67952e-52	73.75
contig_366	AKAP7 2 5 RNA ligase-like domain	490	1.93933e-58	85.8
contig_367	ATP-dependent Clp protease adapter chloroplastic	280	4.74193e-36	84.65
contig_368	hypothetical protein L484_026185	626	2.68865e-25	53.4
contig_369	hypothetical protein L484_022051	610	1.80451e-34	79.65
contig_370	TORNADO 2	231	1.63324e-45	95.55
contig_371	3-isopropylmalate dehydratase large subunit-like	588	1.22901e-92	98.35
contig_373	ferredoxin	840	1.19129e-81	86.35
contig_375	probable serine threonine kinase IREH1 isoform X1	573	1.20774e-95	88.6
contig_376	chlorophyll a b binding	359	6.40397e-64	97.05
contig_379	coatomer subunit beta -1-like	1085	2.64846e-164	79.2
contig_380	alpha-1,4 glucan phosphorylase L chloroplastic amyloplastic	696	3.01071e-108	97.2
contig_381	SPIRAL1-like 1	769	5.04939e-49	80
contig_383	transmembrane 64-like	802	1.6222e-135	96.2
contig_384	50S ribosomal chloroplastic-like	295	1.17609e-06	72
contig_385	cysteine ase inhibitor 5-like	436	1.4078e-33	81.55
contig_386	60S ribosomal L32-1-like	518	5.172e-87	95.9
contig_387	translationally-controlled tumor homolog	281	3.10246e-51	94.95
contig_388	NADH dehydrogenase [ubiquinone] iron-sulfur mitochondrial	912	2.47414e-133	89.9
contig_391	copper transporter 1-like	739	3.45755e-60	79.1
contig_392	transcription initiation factor TFIID subunit 7	612	3.27711e-34	79.4
contig_393	GATA transcription factor 22	500	5.12018e-60	75.85
contig_394	60S ribosomal L12	957	7.19342e-107	99.25
contig_395	ribosome-binding factor chloroplastic	1379	4.22293e-161	78.65
contig_396	PREDICTED: putative uncharacterized protein YDL057W isoform X2	290	2.77194e-38	83.35
contig_397	GTP-binding nuclear Ran-3	692	1.10187e-143	98.55
contig_398	nudC domain-containing 2	1041	3.43647e-105	95.7
contig_399	transcription factor ILR3	771	1.65273e-111	87.3
contig_400	type 1 phosphatases regulator ypi1	531	5.83915e-34	75.45
contig_401	probable lipid phosphate phosphatase beta	365	6.6674e-35	65.4
contig_402	WALLS ARE THIN 1-like	504	1.81119e-13	69.05
contig_403	thioredoxin chloroplastic	1176	4.972e-172	83.25
contig_404	DNA-directed RNA polymerases IV and V subunit 6A-like	780	3.71176e-80	92.6
contig_405	chloroplast ribulose 1,5-bisphosphate carboxylase oxygenase small	454	9.26446e-35	86.6
contig_406	probable fructokinase- chloroplastic	1063	9.47213e-162	92.05
contig_407	inositol transporter 1	1006	1.21071e-92	89
contig_408	50S ribosomal L3- chloroplastic	560	1.00876e-75	95.95
contig_409	tubulin alpha-3 chain-like	344	2.85868e-73	100
contig_410	Peptidyl-prolyl cis-trans isomerase FKBP12	643	1.25271e-56	92.55
contig_411	hypothetical protein Csa_1G269890	414	3.37069e-06	71
contig_412	D-3-phosphoglycerate dehydrogenase chloroplastic-like	953	5.71966e-157	91.1
contig_413	threonine--tRNA mitochondrial	419	4.90815e-35	88.8
contig_414	alpha-glucan H isozyme	550	4.25645e-106	95.75
contig_415	lysine-specific demethylase 2A-like	802	1.4648e-41	82.5
contig_416	Photosystem II 5 kDa chloroplastic	686	4.07649e-37	74.75
contig_418	3-dehydroquinate chloroplastic	427	6.3278e-46	93.75
contig_419	photosystem I reaction center subunit IV chloroplastic-like	343	2.10182e-19	98.7
contig_420	hypothetical protein MANES_12G009500	368	7.68306e-19	91.7
contig_421	sufE chloroplastic	742	6.71677e-53	85.55
contig_423	AAA-ATPase At3g28580-like	962	1.23287e-122	83.45
contig_424	hypothetical protein L484_005348	495	9.58237e-33	88.65
contig_425	RING-H2 finger ATL48	567	2.37497e-43	90.25
contig_426	histone deacetylase 8	442	9.15292e-90	93.55
contig_427	photosystem I reaction center subunit chloroplastic	514	1.54933e-61	94
contig_428	probable 1-deoxy-D-xylulose-5-phosphate chloroplastic	1000	3.04182e-159	95
contig_429	1-aminocyclopropane-1-carboxylate oxidase homolog 4-like	389	2.1971e-54	84.9
contig_430	orf174 (mitochondrion)	847	1.66982e-49	76.2
contig_431	Magnesium-dependent phosphatase 1	755	1.35306e-110	87.2
contig_432	magnesium-chelatase subunit chloroplastic	236	3.50975e-47	99.8
contig_433	Phospholipase D delta	566	3.35612e-61	83.7
contig_435	chaperone dnaJ chloroplastic-like	331	1.76047e-44	85.75
contig_438	signal recognition particle receptor subunit alpha-like	1163	0	96.8
contig_439	Ethylene receptor	316	1.96097e-38	84.4
contig_440	glyceraldehyde-3-phosphate dehydrogenase chloroplastic	1211	0	94.6
contig_442	HMG1 2	757	1.88333e-70	84.25
contig_443	cationic amino acid transporter vacuolar	447	1.06603e-19	86.5
contig_445	lignin-forming anionic peroxidase-like	351	6.00864e-10	81.2
contig_446	probable sucrose-phosphatase 2	841	8.47132e-84	73.3
contig_447	trichome birefringence-like 38	736	3.47207e-68	89.35
contig_448	acyl- thioesterase 1-like	539	3.97475e-61	91.2
contig_450	photosystem II 22 kDa chloroplastic	1166	3.56549e-137	87.5
contig_451	Armadillo repeat only 2	392	6.23706e-22	95.4
contig_453	beta-1,3-galactosyltransferase 7 isoform X2	580	2.65072e-32	96.35
contig_454	ATP-dependent Clp protease proteolytic subunit-related chloroplastic	854	1.89894e-128	95.95
contig_455	3-isopropylmalate dehydratase large subunit	630	1.21878e-26	85.2
contig_456	phosphoglycolate phosphatase chloroplastic	560	5.01853e-123	95.85
contig_457	glyceraldehyde-3-phosphate cytosolic	538	6.2799e-118	97.1
contig_458	DEAD-box ATP-dependent RNA helicase 37-like	384	6.25866e-40	77.1
contig_459	probable WRKY transcription factor 65	372	2.59067e-16	58.15
contig_460	outer envelope pore chloroplastic	702	2.01943e-74	84.55
contig_461	TIC chloroplastic	1020	3.5818e-119	82.85
contig_462	pto-interacting 1-like	659	2.93388e-145	96.1
contig_463	STICHEL-like 3 isoform X1	316	4.64011e-43	89.05
contig_465	callose synthase 3	894	4.83375e-168	89.15
contig_467	fiber fb11	653	3.1608e-29	93.55
contig_468	eukaryotic translation initiation factor 3 subunit G-like	724	1.11328e-64	91.75
contig_469	peptidyl-prolyl cis-trans isomerase CYP21-1	300	4.38687e-11	80.31
contig_470	Eukaryotic translation initiation factor 1A	410	2.30912e-22	98.9
contig_471	Eukaryotic translation initiation factor 1A	400	1.89764e-21	98.4
contig_472	peroxidase 42	1018	1.27282e-151	96.95
contig_474	CAX-interacting 4-like	623	1.15404e-53	76.25
contig_475	1,2-dihydroxy-3-keto-5-methylthiopentene dioxygenase 2	952	1.80761e-127	94.05
contig_476	auxin-induced IAA6	726	2.47044e-34	80.4
contig_477	glutamine synthetase leaf chloroplastic	1544	5.55561e-171	98.05
contig_479	ABC transporter I family member chloroplastic	1083	3.24742e-124	95.5
contig_480	TPR repeat	624	5.04468e-59	86.8
contig_481	40S ribosomal S13	355	3.05321e-70	98.95
contig_482	probable aquaporin PIP1-2	958	1.65527e-120	95.9
contig_483	ATP-citrate synthase alpha chain 1	572	8.98657e-79	98.7
contig_484	Histone	259	1.61402e-18	100
contig_485	nuclear poly(A) polymerase 3 isoform X2	433	1.02061e-16	71.15
contig_486	ATP synthase delta chloroplastic	586	5.05232e-57	71.65
contig_487	catalase	1202	0	91.9
contig_488	DNA-directed RNA polymerases IV and V subunit 12	437	3.60671e-16	93.3
contig_489	Voltage-dependent L-type calcium channel subunit alpha-1F	341	6.30368e-18	78.5
contig_490	Glycine cleavage system T	467	1.06942e-96	96.55
contig_491	wound-induced basic	380	4.66762e-17	89.55
contig_492	Cyclin-D-binding Myb-like transcription factor 1 isoform 1	569	1.33792e-41	82.65
contig_493	ATP-dependent Clp protease adapter chloroplastic	471	3.05719e-34	95.2
contig_495	Vacuolar-processing enzyme	273	3.7038e-47	89.95
contig_496	holocarboxylase synthetase	429	2.04296e-28	75.1
contig_497	ER membrane complex subunit 4-like	465	2.01252e-51	93.95
contig_498	Homeodomain-like superfamily isoform 1	767	1.50512e-76	78.4
contig_499	phosducin 3	214	7.48196e-10	88
contig_500	Peptidase pyroglutamyl peptidase I-like isoform 1	1057	1.68566e-106	88.95
contig_501	eukaryotic translation initiation factor 6-2-like	342	3.70356e-16	100
contig_502	eukaryotic translation initiation factor 6-2	774	3.65989e-145	97.7
contig_503	synaptotagmin-5	479	6.92238e-20	87.05
contig_505	chloroplastic	700	2.08451e-161	98.25
contig_506	glutathione-specific gamma-glutamylcyclotransferase 2	659	2.03423e-87	92.6
contig_507	Aquaporin TIP1-1	1113	2.17457e-153	91.5
contig_508	spindle pole body component	641	1.71071e-20	55.9
contig_509	RNA-directed RNA polymerase catalytic subunit	1006	0	84.95
contig_510	ADP-ribosylation factor	289	2.47016e-64	100
contig_512	ribulose bisphosphate carboxylase oxygenase chloroplastic isoform X2	341	1.63772e-69	95.5
contig_513	hypothetical protein VIGAN_04314300, partial	806	7.39743e-07	77
contig_516	probable xyloglucan endotransglucosylase hydrolase 6	459	1.28091e-59	90.8
contig_517	1-aminocyclopropane-1-carboxylate oxidase homolog 1-like	347	3.56521e-63	85.1
contig_518	40S ribosomal S19-1	481	6.5184e-36	97.4
contig_519	40S ribosomal S19-3	242	8.24701e-13	93.85
contig_520	RETICULATA-RELATED chloroplastic-like	1589	0	91.75
contig_521	probable galacturonosyltransferase 15	211	1.51195e-08	71.55
contig_522	uncharacterized membrane At1g06890-like	473	1.53407e-35	75.6
contig_523	probable RNA-dependent RNA polymerase 1	422	2.57973e-24	82.05
contig_524	alpha,alpha-trehalose-phosphate synthase [UDP-forming] 1-like	404	1.55346e-35	93.9
contig_525	Fructose-1,6- cytosolic	921	2.18431e-149	94.6
contig_526	NRT1 PTR FAMILY	620	5.10884e-106	84.75
contig_527	40S ribosomal S20-2	510	1.14462e-45	96.55
contig_528	40S ribosomal S20-2	693	7.09506e-77	95.65
contig_529	graves disease carrier	488	3.23344e-30	87
contig_531	endo-1,3 1,4-beta-D-glucanase-like	612	1.95555e-80	81.2
contig_533	calreticulin	972	7.48583e-58	92.5
contig_535	Cell division chloroplastic	1053	4.14172e-128	95.95
contig_536	clathrin interactor EPSIN 1-like	673	2.61385e-50	82
contig_537	cytochrome c oxidase subunit 5b- mitochondrial-like	236	2.89702e-40	93.55
contig_538	Carbonic anhydrase	516	1.56721e-71	81.1
contig_539	tRNA (adenine(58)-N(1))-methyltransferase catalytic subunit TRMT61A	392	4.3603e-80	95.6
contig_541	transcription factor MYB1R1	2002	0	85.4
contig_543	calmodulin-7	512	4.51228e-98	99.3
contig_544	probable thionin-	342	5.41884e-05	78.71
contig_546	ACT domain-containing ACR11	1115	1.61949e-151	89.4
contig_547	DNL-type zinc finger	402	7.59464e-18	87.35
contig_549	peptidyl-prolyl cis-trans isomerase FKBP17- chloroplastic	685	2.55805e-100	80.9
contig_550	HMG1 2	417	1.07792e-52	89.2
contig_551	esterase lipase	458	1.41624e-81	98.55
contig_554	photosystem II cytochrome b559 alpha subunit (chloroplast)	388	4.92174e-69	93.05
contig_555	probable histone H2A variant 3	942	2.78304e-80	93.15
contig_556	2-oxoglutarate and Fe(II)-dependent oxygenase superfamily isoform 1	386	5.61139e-54	82.35
contig_557	Ferredoxin-thioredoxin variable chain	492	4.18475e-39	71.15
contig_559	NAD(P)H-quinone oxidoreductase subunit chloroplastic	413	7.66983e-67	83.5
contig_560	1,2-dihydroxy-3-keto-5-methylthiopentene dioxygenase 1	743	1.66802e-98	92.7
contig_562	chaperone chloroplastic	532	1.93258e-41	97.3
contig_564	MOB kinase activator-like 1	344	3.90861e-40	98.4
contig_565	PREDICTED: uncharacterized protein LOC104602319	343	1.60183e-19	75.8
contig_566	thaumatin 1	767	3.44397e-121	87.1
contig_567	peptidyl-tRNA hydrolase mitochondrial	478	1.38427e-81	93.05
contig_568	hypothetical protein L484_010590	891	2.69263e-55	90.9
contig_569	60S ribosomal L7a-like	271	1.02985e-22	87.85
contig_570	phosphatidylinositol-3-phosphatase myotubularin-1-like	501	1.62341e-48	85.05
contig_571	endoribonuclease Dicer homolog 1	299	7.76869e-17	97
contig_572	60S ribosomal L37a isoform X1	517	2.78655e-56	96.35
contig_574	adrenodoxin mitochondrial	827	4.71504e-94	85.7
contig_575	histidine-containing phosphotransfer 1-like	449	2.03938e-53	86.6
contig_576	ATP-dependent Clp protease proteolytic subunit-related chloroplastic	1214	2.42288e-151	93.4
contig_577	CURVATURE THYLAKOID chloroplastic	347	7.39515e-14	72.55
contig_578	Zinc finger MAGPIE	356	1.04309e-09	63.3
contig_579	hypothetical protein Csa_4G664390	504	5.77649e-11	78.82
contig_580	V-type proton ATPase subunit H-like	305	4.7456e-54	95.85
contig_581	cytokinin dehydrogenase 3-like	655	9.77047e-27	60
contig_582	photosystem II D2 (chloroplast)	668	3.20161e-156	99.8
contig_583	magnesium transporter MRS2-4	544	2.99714e-63	88.4
contig_584	U4 U6 small nuclear ribonucleo Prp31	622	8.83331e-83	96.45
contig_585	COBRA-like isoform X2	450	1.89015e-36	79.8
contig_586	YGGT family	598	1.10143e-51	97.85
contig_588	disease resistance At1g50180	329	4.32709e-09	84.8
contig_590	probable disease resistance RF9	466	5.57039e-37	69.05
contig_591	probable glutathione S-transferase	362	4.34387e-09	87.5
contig_593	probable steroid-binding 3	433	3.2612e-19	93.7
contig_594	probable steroid-binding 3	243	9.09063e-30	92.2
contig_596	uncharacterized protein LOC100500143	459	4.40404e-91	94
contig_597	chlorophyll a-b binding chloroplastic	388	9.14471e-44	84.55
contig_598	ATP-dependent zinc metalloprotease chloroplastic	2200	0	98.95
contig_599	nuclear transcription factor Y subunit B-3	627	7.88928e-72	89.55
contig_600	secoisolariciresinol dehydrogenase-like	1129	4.01783e-103	83.95
contig_601	Polyphenol oxidase	785	1.25192e-51	73.2
contig_602	ferritin- chloroplastic	381	3.94848e-27	67.7
contig_603	ADP,ATP carrier mitochondrial-like	457	8.39433e-12	100
contig_605	asparagine synthetase [glutamine-hydrolyzing] 1	373	8.04717e-73	94.15
contig_606	Bifunctional inhibitor lipid-transfer seed storage 2S albumin superfamily	906	5.1203e-54	67.95
contig_608	S-adenosylmethionine decarboxylase proenzyme	779	1.56357e-41	76.05
contig_609	afadin- and alpha-actinin-binding isoform X2	235	5.56027e-42	98.25
contig_610	hypothetical protein L484_004969	814	8.62393e-68	90.85
contig_611	synaptotagmin-2	277	1.04928e-32	92.65
contig_612	protochlorophyllide-dependent translocon component chloroplastic	715	1.24728e-129	80.95
contig_613	photosystem II K (chloroplast)	1106	2.39588e-29	95.8
contig_614	hypothetical protein L484_021094	885	7.37702e-60	67.75
contig_615	lactoylglutathione lyase	412	8.22472e-64	88.75
contig_616	CURVATURE THYLAKOID chloroplastic-like	313	1.26523e-15	99.4
contig_617	E3 ubiquitin- ligase At1g12760-like	491	4.31914e-81	86.55
contig_618	oxidoreductase TDA3	280	6.92656e-27	93.3
contig_620	uncharacterized LOC105634108	259	2.5792e-22	94.9
contig_621	histone H1	401	1.65831e-40	79.7
contig_622	histone H1	532	5.43956e-16	64.6
contig_623	pentatricopeptide repeat-containing At1g31920	431	6.21925e-60	93
contig_624	transport SEC13 homolog B	972	2.23273e-151	93.55
contig_625	neutral alkaline invertase chloroplastic-like	917	0	95.8
contig_627	probable esterase KAI2	1295	1.89636e-154	94
contig_628	vacuolar-sorting receptor 3-like	916	2.785e-143	92.4
contig_629	auxin transporter 2	457	8.95048e-96	98.1
contig_630	metallothionein 2	484	1.35687e-15	71.8
contig_631	boron transporter 1	403	2.79013e-10	66.9
contig_632	thioredoxin H2	769	6.35858e-61	82.75
contig_633	chitinase LA-	425	2.6098e-66	81.8
contig_634	aldehyde dehydrogenase family 2 member mitochondrial-like	312	5.16247e-33	98.7
contig_635	E3 ubiquitin- ligase RMA1H1-like	448	2.12914e-80	81.5
contig_636	ribosomal S18 (chloroplast)	837	2.12512e-58	94.75
contig_637	probable plastid-lipid-associated chloroplastic	271	8.24316e-49	90.75
contig_638	TIC chloroplastic	766	4.55653e-118	82.6
contig_640	PREDICTED: uncharacterized protein LOC104608771	226	3.76003e-45	99.6
contig_642	60S ribosomal L13a-4	722	3.74679e-65	95.45
contig_643	LRR receptor-like serine threonine- kinase GSO1	268	3.99086e-27	78.3
contig_644	LRR receptor-like serine threonine- kinase GSO1	473	8.39356e-32	54.3
contig_645	TIFY 6B	1503	0	72.55
contig_646	gamma aminobutyrate transaminase chloroplastic-like	283	4.77868e-17	94.2
contig_647	heat shock cognate 80	606	9.69649e-126	96.75
contig_648	oxygen-evolving enhancer chloroplastic	483	4.45492e-75	90.5
contig_649	pyruvate dehydrogenase E1 component subunit alpha- chloroplastic-like	1504	0	95.9
contig_651	PLATZ transcription factor family	257	4.08996e-14	95.5
contig_652	Receptor kinase FERONIA	485	6.61406e-43	69.3
contig_653	receptor kinase FERONIA	272	1.46719e-06	79.14
contig_654	homeobox-leucine zipper HAT3	314	8.84841e-50	86.2
contig_655	PROTON GRADIENT REGULATION chloroplastic	514	6.12115e-68	93.15
contig_656	50S ribosomal chloroplastic	967	6.53677e-79	85.65
contig_657	cytochrome P450 chloroplastic	400	1.4482e-42	99.15
contig_658	aspartate aminotransferase	1234	0	92.3
contig_659	serine protease chloroplastic	331	4.87042e-21	87.65
contig_660	signal recognition particle 54 kDa chloroplastic	763	1.18238e-166	98.15
contig_661	DNA repair XRCC4	301	3.13688e-44	89.15
contig_662	CURVATURE THYLAKOID chloroplastic	775	1.44773e-71	88.85
contig_663	hypothetical protein L484_007825	398	4.05984e-08	65
contig_664	O-acyltransferase WSD1-like isoform X2	205	2.63519e-32	82.95
contig_665	transcription factor CPC-like	353	1.47296e-27	86.9
contig_666	thioredoxin M- chloroplastic-like	302	1.31874e-47	78.75
contig_667	ankyrin repeat domain-containing chloroplastic	313	3.49022e-35	92.45
contig_668	peptidyl-prolyl cis-trans isomerase NIMA-interacting 4	554	1.695e-82	91.6
contig_669	glutamate--tRNA cytoplasmic	978	0	94.85
contig_671	50S ribosomal chloroplastic	303	2.04783e-12	99.85
contig_673	phosphatidylglycerol phosphatidylinositol transfer DDB_G0282179	459	1.27053e-47	73.75
contig_674	LRR receptor-like serine threonine- kinase GSO1	366	5.36781e-12	72.9
contig_675	LRR receptor-like serine threonine- kinase GSO1	328	8.75663e-32	66.95
contig_676	LRR receptor-like serine threonine- kinase GSO1	228	7.35675e-17	64.05
contig_677	hypothetical protein L484_015169	1113	1.06718e-70	69.05
contig_679	folylpolyglutamate synthase-like isoform X2	351	3.00305e-52	76.95
contig_680	thylakoid lumenal kDa chloroplastic	733	4.80746e-97	95.55
contig_681	60S ribosomal L34	239	1.32192e-34	98.1
contig_682	glycerol-3-phosphate transporter 1	386	5.42562e-72	91.85
contig_683	actin-related 2 3 complex subunit 2A	354	8.4383e-65	88.85
contig_686	cytochrome P450 71A1-like	550	6.66401e-65	87.1
contig_687	transmembrane 9 superfamily member 9-like	455	1.38545e-12	99.85
contig_688	40S ribosomal S25-2	541	8.50672e-68	98.05
contig_689	UDP-glucuronic acid decarboxylase 2-like	561	4.5527e-113	95.85
contig_690	octicosapeptide Phox Bem1p domain-containing family	713	4.03356e-68	65.65
contig_691	histone	838	7.67697e-77	99.95
contig_692	probable linoleate 9S-lipoxygenase 5	271	2.45836e-17	87.5
contig_693	cysteine ase 15A-like	373	1.49103e-75	93.5
contig_694	transmembrane 258	455	6.61002e-32	91.75
contig_695	thylakoid lumenal kDa chloroplastic	660	3.83345e-105	83.45
contig_697	NAC domain-containing 78	796	9.64176e-103	67.05
contig_698	Golgi SNAP receptor complex member 1-2	530	2.01105e-116	95.75
contig_699	DNA translocase	406	8.17848e-25	72.4
contig_701	60S ribosomal L30	445	1.86589e-51	98.2
contig_702	Cytosolic endo-beta-N-acetylglucosaminidase	437	1.77768e-41	69.25
contig_703	chlorophyll a-b binding CP24 chloroplastic	700	1.72321e-24	80.35
contig_704	J domain-containing	651	9.98601e-31	75.45
contig_706	isoflavone reductase homolog	259	5.53742e-38	88.25
contig_707	ATP synthase subunit mitochondrial	1006	0	98.9
contig_709	clp protease proteolytic subunit (chloroplast)	1107	1.08878e-40	95
contig_711	two-component response regulator-like APRR5	1010	6.64305e-82	78.75
contig_712	LOV domain-containing	807	5.22878e-87	92.25
contig_714	NADH-ubiquinone oxidoreductase 11 kDa subunit	717	1.02996e-46	93.6
contig_717	GDSL esterase lipase At5g62930	603	1.39892e-118	88.65
contig_719	Inositol-3-phosphate synthase	1081	0	97.05
contig_720	hypothetical protein EUGRSUZ_H04737	261	1.04459e-09	91
contig_721	N-acetyltransferase 9	700	5.11127e-83	85.2
contig_722	cellulose synthase A catalytic subunit 1 [UDP-forming]	352	1.38015e-24	93.7
contig_723	metallothionein type 2	384	5.176e-21	64.8
contig_725	hypothetical protein L484_023278	640	4.7997e-119	88.05
contig_726	eukaryotic translation initiation factor 3 subunit L-like	690	1.4879e-50	95.85
contig_727	probable VAMP At1g33475	333	1.07808e-44	78.4
contig_728	beta-	325	1.8517e-73	98.9
contig_729	glutamate-1-semialdehyde 2,1- chloroplastic	234	1.32036e-42	94
contig_730	chlorophyll a-b binding chloroplastic	279	4.53667e-45	88.85
contig_731	peroxisomal (S)-2-hydroxy-acid oxidase isoform X2	644	1.33274e-143	98.75
contig_732	PAT1 homolog 1-like	632	2.41278e-33	85.2
contig_733	linoleate 13S-lipoxygenase 2- chloroplastic-like	892	1.73223e-166	86.85
contig_734	translocase of chloroplast chloroplastic-like	963	1.47512e-151	92.2
contig_735	selT	706	1.32718e-77	87.7
contig_736	probable 1-acylglycerol-3-phosphate O-acyltransferase	760	1.77679e-90	90.4
contig_738	thioredoxin	691	7.98305e-94	80.25
contig_739	glycine-rich RNA-binding 2	292	8.71584e-12	79.8
contig_740	glucan endo-1,3-beta- basic isoform-like	373	3.85845e-57	89.6
contig_742	ribulose bisphosphate carboxylase oxygenase chloroplastic isoform X2	446	1.8611e-51	83.9
contig_745	aquaporin PIP1-1	877	5.40841e-152	95.15
contig_746	Plasma membrane intrinsic 1,4 isoform 1	710	4.85214e-151	95.9
contig_747	60S ribosomal L10a-1-like	1014	1.93374e-134	97
contig_748	FRIGIDA 4a	749	6.76737e-101	86.45
contig_749	translation factor GUF1 chloroplastic	406	4.25801e-52	99.1
contig_750	ORM1 2	365	3.0887e-22	97.35
contig_751	cytochrome b-c1 complex subunit 7-2-like	408	9.48201e-30	89.7
contig_753	probable carotenoid cleavage dioxygenase chloroplastic	782	9.16847e-150	86.95
contig_755	Aconitate hydratase 1	523	2.3899e-46	94.5
contig_756	small nuclear ribonucleo -associated B	579	9.39298e-14	76.06
contig_757	aldehyde dehydrogenase family 3 member H1-like isoform X2	1459	0	88.85
contig_758	TIC chloroplastic	793	1.2992e-77	89.15
contig_759	DGCR14	1068	6.67e-163	88.95
contig_760	P21-like	947	1.02645e-126	85.95
contig_761	oxygen-evolving enhancer 3- chloroplastic-like	283	2.36273e-49	87.2
contig_762	ethylene-responsive transcription factor ERF105-like	471	3.78477e-07	77.95
contig_763	CBL-interacting kinase 2-like	756	1.39464e-158	94.4
contig_764	Glyceraldehyde-3-phosphate dehydrogenase chloroplastic	454	1.22938e-50	97.2
contig_765	uncharacterized RNA methyltransferase pc1998	1283	9.99423e-115	86.4
contig_766	photosystem II reaction center W chloroplastic-like	578	1.2379e-26	95.7
contig_767	linoleate 13S-lipoxygenase 2- chloroplastic-like	994	7.01966e-127	77.4
contig_768	UDP-glucuronate 4-epimerase 1	662	1.3116e-109	95.6
contig_769	2-Cys peroxiredoxin chloroplastic-like	946	2.69866e-159	88.6
contig_770	AP-4 complex subunit sigma	735	1.11255e-79	98.6
contig_771	PREDICTED: uncharacterized protein LOC107431398 isoform X3	662	1.42374e-29	62.1
contig_772	homeobox BEL1 homolog	372	1.7146e-11	92.65
contig_773	31 kDa chloroplastic-like	743	1.08031e-66	89.5
contig_774	photosynthetic NDH subunit of subcomplex B chloroplastic	850	9.38195e-86	78.8
contig_776	probable Xaa-Pro aminopeptidase P	490	3.72863e-10	88.45
contig_777	tRNA (cytidine(34)-2 -O)-methyltransferase	239	6.18085e-17	64.4
contig_778	zinc finger CCCH domain-containing 20	1127	2.01213e-74	76.1
contig_779	Uncharacterised	950	2.7171e-95	74.75
contig_780	High mobility group B 15	606	4.63538e-05	70
contig_781	Expression of the gene is downregulated in the presence of	449	7.24079e-19	62.2
contig_782	grpE mitochondrial-like	318	7.26978e-44	93.9
contig_783	WEB family chloroplastic-like	1144	3.2732e-68	78.1
contig_784	Excitatory amino acid transporter 1	500	2.87682e-32	93.7
contig_786	L10-interacting MYB domain-containing	352	7.01559e-39	69.25
contig_787	probable pre-mRNA-splicing factor ATP-dependent RNA helicase	611	4.13e-26	96.1
contig_789	tubulin beta-2C chain	491	4.17209e-16	93.4
contig_790	orcinol O-methyltransferase	755	1.72401e-128	82.7
contig_791	probable glutathione S-transferase	602	7.33748e-51	88.8
contig_792	glutaredoxin-C1	430	7.55054e-29	88.2
contig_793	auxin-responsive SAUR36-like	875	1.1963e-63	78.95
contig_794	Oxygen-evolving enhancer 3- chloroplastic	393	1.18224e-36	80.35
contig_796	photosystem I reaction center subunit chloroplastic	370	1.64729e-27	71.4
contig_797	NADH dehydrogenase subunit J (chloroplast)	1179	9.91912e-114	97.55
contig_798	membrane family	852	5.12055e-54	83.35
contig_799	30S ribosomal chloroplastic	204	5.07581e-15	98.65
contig_800	60S ribosomal L8	274	5.97552e-55	97.15
contig_801	myb H isoform X2	414	1.20768e-11	54.45
contig_802	Auxin-repressed kDa	376	8.39442e-21	84.3
contig_803	29 kDa ribonucleo chloroplastic-like	1077	3.62679e-118	77.5
contig_805	probable plastid-lipid-associated 11	1103	2.60357e-112	83.15
contig_806	ABC transporter D family member 1-like	812	4.11966e-147	88.3
contig_807	THO complex subunit 4D	786	6.49799e-29	63.4
contig_810	fructose-1,6- chloroplastic	729	1.79688e-158	96.35
contig_812	phosphatidylinositol 4-phosphate 5-kinase 8-like	430	4.32308e-62	85.9
contig_813	cytochrome b-c1 complex subunit 8	431	8.63329e-27	96.5
contig_814	sorting nexin 2A-like	260	5.08656e-42	90.5
contig_815	dCTP pyrophosphatase 1-like	941	2.55534e-57	93.95
contig_816	CDPK-related kinase	483	2.78656e-13	95.65
contig_819	omega-6 fatty acid chloroplastic	456	4.0427e-76	94.75
contig_820	universal stress A	252	3.12732e-08	82.15
contig_821	transmembrane 184C-like	1190	0	92.8
contig_822	cytochrome P450 90A1	631	7.6703e-49	84.2
contig_823	non-specific lipid-transfer 1-like	254	1.86657e-28	78.3
contig_825	polyadenylate-binding 8-like	814	3.7344e-82	89.75
contig_826	mitochondrial pyruvate carrier 1-like	287	6.78416e-38	96.35
contig_827	cytochrome P450 CYP749A22-like	444	4.27711e-59	76
contig_829	26S proteasome ATPase subunit	242	8.1144e-48	99.4
contig_830	carotenoid 9,10(9 ,10 )-cleavage dioxygenase 1	430	9.09596e-74	87.15
contig_832	chaperone -like	695	2.06045e-67	77.4
contig_833	hypothetical protein L484_007794	669	4.02632e-24	78.85
contig_834	indole-3-acetic acid-induced ARG2-like	741	6.44056e-43	75.25
contig_835	LOV domain-containing	261	8.05372e-49	93.3
contig_836	translocon-associated subunit beta-like	975	3.12815e-109	88.3
contig_837	oxygen-evolving enhancer 3- chloroplastic-like	330	4.5901e-60	88.5
contig_838	fatty-acid-binding 1	693	9.24418e-59	95.75
contig_839	GLABRA2 expression modulator-like	995	2.61258e-99	88.3
contig_842	Histone	310	2.88392e-14	98.8
contig_843	Universal stress A	855	1.54585e-90	87.85
contig_844	Alpha-glucosidase 2	270	1.8465e-23	69.88
contig_845	phosphatidylinositol phosphatidylcholine transfer SFH9-like	1195	5.0639e-138	89.25
contig_846	Glutathione S-transferase tau 7	314	2.31182e-43	74.2
contig_847	SMG7-like isoform X1	398	8.06202e-26	71.1
contig_849	membrane magnesium transporter	761	3.47213e-51	81.8
contig_851	NEDD8-conjugating enzyme Ubc12	735	4.06886e-126	96.9
contig_852	reticulon B3	813	5.35278e-103	83.75
contig_853	Golgin candidate 6	388	1.92731e-60	82.25
contig_854	IAA-amino acid hydrolase ILR1-like 5	505	1.33485e-71	87.35
contig_855	myosin-binding 7	683	3.6589e-91	85.25
contig_856	#NAME?	338	2.77248e-34	85.5
contig_857	probable arabinosyltransferase ARAD1	345	1.21278e-60	87.8
contig_858	mitochondrial import receptor subunit TOM40-1-like	594	1.37128e-38	97.1
contig_859	DNA topoisomerase 6 subunit B	251	2.50827e-29	90
contig_860	eukaryotic translation initiation factor 3 subunit A-like	1228	2.08405e-99	74.45
contig_861	50S ribosomal chloroplastic	631	2.70404e-32	77.15
contig_862	tubulin alpha-3 chain-like	194	3.33734e-13	92.9
contig_865	BOBBER 1	874	8.40721e-131	80.3
contig_866	Serine threonine- kinase Nek5	295	4.23681e-38	69.6
contig_867	mitochondrial import inner membrane translocase subunit Tim17 Tim22 Tim23 family	711	1.19963e-81	77.35
contig_868	photosystem I reaction center subunit chloroplastic-like	463	9.2258e-56	77.85
contig_870	RNA-binding 25-like isoform X2	719	3.07193e-121	84.2
contig_871	transcription elongation factor 1 homolog	276	2.88704e-24	94.9
contig_874	ribosomal L22 (chloroplast)	851	8.72121e-96	86.85
contig_875	guanylate-binding 1-like	487	3.60451e-80	87.35
contig_876	casein kinase II subunit alpha	605	4.62247e-54	95.35
contig_878	E3 ubiquitin- ligase RNF168	657	7.31102e-12	58.4
contig_879	potassium transporter 4	785	3.27187e-101	89.55
contig_881	Alpha beta-Hydrolases superfamily	819	1.97328e-81	80.15
contig_882	alpha-	300	4.73245e-67	100
contig_883	translocase subunit chloroplastic	681	7.02235e-34	79
contig_884	serine--glyoxylate aminotransferase	1209	0	96.5
contig_886	plastidic general dicarboxylate transporter	338	1.22e-52	87.15
contig_887	HAT transposon superfamily	527	1.99141e-97	86.75
contig_888	PREDICTED: uncharacterized protein LOC101218253	409	1.72304e-45	85.1
contig_889	ribosomal L11 methyltransferase	620	7.40895e-38	77.2
contig_892	60S ribosomal L18a-1	477	9.46174e-52	97.9
contig_895	aspartic ase-like	399	5.40077e-17	92.65
contig_896	PREDICTED: uncharacterized protein LOC107414004	853	2.59845e-84	79.75
contig_898	membrane steroid-binding 2-like	711	7.6495e-61	83.2
contig_899	small ubiquitin-related modifier 1	636	1.4452e-55	96.4
contig_900	NETWORKED 4A-like	539	3.84761e-29	87.05
contig_901	magnesium-chelatase subunit chloroplastic	520	4.50096e-28	97.1
contig_904	Transcription initiation factor TFIID subunit 10	530	1.21641e-88	96.35
contig_905	elongation factor 1-alpha	399	1.34266e-17	97.2
contig_906	monoglyceride lipase	475	1.48425e-31	93.2
contig_907	CONSTANS-like 7	727	1.14364e-55	80.6
contig_908	probable ATP synthase 24 kDa mitochondrial	1117	1.96652e-140	90.25
contig_909	DNA ligase 1	765	1.15874e-39	70
contig_910	betaine aldehyde dehydrogenase chloroplastic	810	5.49219e-176	94.55
contig_911	ethylene-responsive transcription factor RAP2-12-like	1344	0	73.85
contig_913	purple acid phosphatase 8-like	270	3.14603e-23	74.9
contig_914	Transcription factor GTE4	816	6.59702e-47	82.35
contig_915	E3 ubiquitin- ligase RNF185-like	720	6.27264e-140	89.4
contig_916	geranylgeranyl diphosphate chloroplastic	310	1.45582e-63	98.85
contig_917	phosphoenolpyruvate carboxylase	384	1.14e-38	85.25
contig_918	E3 ubiquitin- ligase RNF185	627	2.68131e-104	81.9
contig_919	ribosome biogenesis GTPase	381	1.48837e-11	81.25
contig_920	peptide deformylase chloroplastic mitochondrial-like	279	3.70533e-16	87.1
contig_922	14 kDa proline-rich -like	463	4.5139e-47	78.7
contig_923	Aminopeptidase N	916	4.2261e-120	93.2
contig_925	UV-B-induced chloroplastic-like isoform X1	690	3.78692e-133	86.25
contig_926	probable histone H2A variant 3	548	3.82912e-36	100
contig_927	ubiquitin-NEDD8 RUB2	675	2.92716e-66	99.75
contig_929	TATA-binding -associated factor BTAF1 isoform X1	585	6.16932e-58	88.8
contig_931	importin beta-like SAD2	924	2.70999e-79	70.2
contig_932	patellin-3-like	773	5.44343e-13	86.75
contig_933	Ribonuclease 3	1123	0	95.5
contig_934	40S ribosomal S9-2	1034	6.96553e-129	97.85
contig_935	40S ribosomal S9-2	786	2.72181e-130	97.85
contig_936	disulfide-isomerase-like	818	2.67325e-88	86.05
contig_938	plastid-lipid-associated chloroplastic	448	1.00139e-42	93.65
contig_939	beta-glucosidase 44-like	272	3.87619e-19	93.5
contig_940	beta-glucosidase 44-like	324	1.24418e-57	88.9
contig_941	ferredoxin I family	578	3.34265e-36	88.7
contig_942	GTPase-activating GYP7	630	4.47198e-111	85.2
contig_943	Molybdenum cofactor sulfurase	631	1.57912e-18	91.4
contig_944	indeterminate-domain 9-like	466	2.03339e-17	53.4
contig_945	core histone H2A H2B H3 H4	658	1.61991e-85	93.25
contig_946	Glutamate--glyoxylate aminotransferase 2	1690	0	96.1
contig_948	triosephosphate chloroplastic	732	8.19608e-140	97.3
contig_950	Transcription factor BIM2	282	7.88323e-11	81.2
contig_951	inactive poly [ADP-ribose] polymerase RCD1-like	846	2.76538e-98	72.1
contig_952	polyubiquitin	207	7.6496e-41	100
contig_953	ATP-dependent helicase brm-like isoform X2	995	2.63066e-69	77.5
contig_954	ATP-dependent 6-phosphofructokinase chloroplastic-like	1001	8.50274e-62	94
contig_956	vacuolar sorting-associated 32 homolog 2	1247	1.11199e-124	94.95
contig_957	nuclear matrix constituent 1	503	3.04007e-06	81.75
contig_959	60S ribosomal L34	427	3.47329e-27	97.9
contig_960	glycerol-3-phosphate transporter 1	413	1.14725e-35	86.3
contig_961	Keratin-associated 10-6 isoform 1	582	6.18589e-51	81.7
contig_962	N-glycosylase DNA lyase OGG1	800	3.749e-78	87.45
contig_963	ribulose-1,5-bisphosphate carboxylase oxygenase large (chloroplast)	569	1.80576e-135	98
contig_964	oryzain alpha chain-like	387	1.46297e-72	90.7
contig_965	pentatricopeptide repeat-containing chloroplastic	695	8.50262e-64	93.6
contig_966	hypothetical protein POPTR_0008s11310g	460	5.76054e-11	70.71
contig_967	peptidyl-prolyl cis-trans isomerase CYP18-1	511	2.53307e-63	97.95
contig_968	cytochrome P450 71A22-like	899	9.1622e-122	79.45
contig_969	AT2G31890	349	1.38624e-35	90.85
contig_971	serine threonine- kinase SRK2A	407	8.79593e-58	86.75
contig_972	Homogentisate 1,2-dioxygenase	608	8.1222e-131	92.35
contig_975	40S ribosomal S8	333	1.86817e-16	95.45
contig_976	20 kDa chloroplastic-like	809	1.4242e-118	95.5
contig_977	phospholipid hydroperoxide glutathione peroxidase chloroplastic	1084	4.19571e-129	82.85
contig_978	stress enhanced chloroplastic	473	8.18975e-33	92.75
contig_979	serine threonine- phosphatase 2A 65 kDa regulatory subunit A beta isoform-like	573	6.84238e-131	99.55
contig_980	Zinc finger CONSTANS-LIKE 16	1514	4.13442e-97	56.5
contig_981	Lactoylglutathione lyase glyoxalase I family	794	2.18091e-112	82.8
contig_983	cysteine ase inhibitor-like	266	1.09245e-09	91.3
contig_984	glycerate dehydrogenase	837	0	98.1
contig_985	60S ribosomal L10	833	1.46364e-153	97
contig_986	plastidial pyruvate kinase 2	230	2.01019e-14	100
contig_987	F-box At2g26850-like	289	1.12936e-22	88.45
contig_988	GPI-anchor transamidase	516	3.3139e-14	67.5
contig_989	eukaryotic translation initiation factor isoform 4G-1	509	2.38242e-66	79.95
contig_990	hypothetical protein L484_025779	333	4.54365e-06	79
contig_993	serine threonine- phosphatase BSL1	564	1.10383e-79	99
contig_994	Histone H4	271	8.70637e-10	80
contig_995	histone H4	292	7.87127e-42	95.85
contig_996	iron-sulfur cluster assembly 1-like	353	1.09703e-54	87.45
contig_997	60S ribosomal L8-3	210	6.02151e-10	90.3
contig_998	60S ribosomal L9	299	2.84728e-43	97.2
contig_999	cysteine synthase-like	723	9.94066e-136	86.85
contig_1000	PREDICTED: uncharacterized protein LOC103957825	345	5.80505e-53	83.5
contig_1001	peroxisomal fatty acid beta-oxidation multifunctional MFP2	1016	1.71258e-128	93.55
contig_1002	Methyltransferase 7B	829	1.21577e-118	82
contig_1004	hypothetical protein MTR_0021s0160	767	2.01517e-67	89.8
contig_1006	ATP synthase CF0 C subunit (chloroplast)	514	2.08866e-30	99.75
contig_1008	peptidyl-prolyl cis-trans isomerase CYP22	249	2.53419e-13	100
contig_1009	staphylococcal nuclease domain-containing 1	884	5.44001e-113	86.55
contig_1010	probable CCR4-associated factor 1 homolog 7	288	6.37858e-56	95.65
contig_1011	4-hydroxy-3-methylbut-2-enyl diphosphate chloroplastic	1191	0	94.9
contig_1012	probable phosphatase 2C 34	1093	0	90.2
contig_1013	ER membrane complex subunit 7 homolog	518	1.09873e-31	98.95
contig_1015	monothiol glutaredoxin-S17	708	2.14246e-10	58.75
contig_1017	small heat shock chloroplastic-like	352	8.31524e-49	84.95
contig_1018	probable splicing factor 3A subunit 1	258	9.71545e-35	96.95
contig_1019	serine arginine-rich SC35-like splicing factor SCL30	719	3.66754e-48	78.4
contig_1020	ABC transporter C family member 2-like	679	1.55095e-55	91
contig_1022	dehydration-responsive RD22	348	8.99591e-48	85.9
contig_1023	DNA-damage-repair toleration DRT102	1607	0	87
contig_1024	protease Do-like chloroplastic	345	8.50753e-15	67.7
contig_1025	Serine-threonine kinase receptor-associated	612	8.7656e-121	93.4
contig_1026	uncharacterized WD repeat-containing -like	279	1.16186e-54	95.8
contig_1029	31 kDa ribonucleo	524	1.82259e-05	75.25
contig_1030	4-hydroxy-3-methylbut-2-en-1-yl diphosphate synthase (ferredoxin) chloroplastic	1172	0	95.95
contig_1032	protochlorophyllide reductase-like	414	1.7153e-34	97.75
contig_1033	hypothetical protein L484_009756	548	8.71571e-30	78.6
contig_1034	transcription factor bHLH63-like isoform X2	561	7.88568e-79	79.6
contig_1035	Receptor kinase FERONIA	415	6.34103e-80	88.4
contig_1036	L-ascorbate cytosolic	1032	2.79111e-157	92.25
contig_1037	small ubiquitin-related modifier 1-like	693	1.67901e-59	94.2
contig_1038	60S ribosomal L38	506	7.64464e-39	98.7
contig_1039	cytochrome c oxidase subunit mitochondrial	641	3.99815e-51	85.3
contig_1040	RETICULATA-RELATED chloroplastic-like	529	3.348e-109	94.25
contig_1041	Zinc metallo ase aureolysin	296	2.30862e-23	79.3
contig_1042	dihydrolipoyl mitochondrial	1021	2.968e-171	95.15
contig_1043	E3 ubiquitin- ligase AIP2	655	8.09787e-109	81.9
contig_1044	rac-like GTP-binding ARAC1	426	1.65973e-15	91.5
contig_1045	SMAX1-LIKE 7-like	886	1.30169e-99	72
contig_1046	Ribosomal RNA large subunit methyltransferase H	886	1.48155e-114	74.25
contig_1047	PREDICTED: uncharacterized protein LOC8280517	697	1.58108e-62	90.2
contig_1048	F-box 7	344	1.62241e-64	91.85
contig_1049	probable WRKY transcription factor 32	393	3.48716e-55	73.85
contig_1050	probable methyltransferase PMT26	506	7.1464e-96	91
contig_1051	2003-03-14	726	1.2395e-75	98.15
contig_1052	Hop-interacting THI043	1543	0	77.6
contig_1053	RNA-binding ylmH	307	1.6526e-53	88.4
contig_1054	linolenate hydroperoxide chloroplastic	1165	0	85.95
contig_1055	probable carboxylesterase 12	1099	1.11774e-108	72.65
contig_1056	superoxide dismutase [Mn] mitochondrial	292	4.7249e-20	92.9
contig_1057	ultraviolet-B receptor UVR8	274	9.57298e-22	89.95
contig_1058	uncharacterized aarF domain-containing kinase chloroplastic	650	2.20687e-109	94.9
contig_1059	GDP-mannose 3,5-epimerase 1	1354	0	98.8
contig_1060	F-box SKIP8	393	1.06397e-72	88.05
contig_1062	14-3-3 GF14 kappa isoform X1	873	8.49301e-149	93.7
contig_1064	STAY-GREEN chloroplastic	538	5.07792e-16	71.55
contig_1065	pentatricopeptide repeat-containing At3g59040	497	2.65673e-102	93.45
contig_1066	peptidyl-prolyl cis-trans isomerase chloroplastic	927	9.0251e-100	75.1
contig_1067	tetraspanin-8-like	949	1.16118e-140	86.25
contig_1068	ATP synthase delta chloroplastic-like	422	2.86619e-48	92.05
contig_1069	60S ribosomal L18-2	820	1.24966e-123	97.75
contig_1071	PLASTID TRANSCRIPTIONALLY ACTIVE 10	417	2.90269e-73	90.1
contig_1072	secoisolariciresinol dehydrogenase-like	406	8.92656e-50	79.55
contig_1073	lipid transfer	285	6.02753e-34	78.45
contig_1074	hypothetical protein L484_005509	443	5.70274e-43	71.35
contig_1075	collinsiaVII	427	2.34001e-94	99
contig_1076	Serine threonine- kinase bur1	711	3.62216e-94	80.7
contig_1077	kDa proline-rich -like	1180	6.22399e-59	64.55
contig_1078	PREDICTED: uncharacterized protein LOC107427166	345	6.93831e-06	66
contig_1079	probable ethanolamine kinase	1363	2.31144e-180	88.9
contig_1080	ATPase plasma membrane-type	931	2.09748e-159	95.65
contig_1081	GTPase-activating GYP7	828	1.09493e-78	98.3
contig_1082	cytochrome b-c1 complex subunit 7	407	2.12606e-19	96.1
contig_1083	G-type lectin S-receptor-like serine threonine- kinase RKS1	281	1.11495e-36	76.45
contig_1086	small nuclear ribonucleo Sm D3-like	392	2.38804e-66	99.6
contig_1087	Ankyrin repeat-containing	325	1.18508e-08	56.55
contig_1088	VITAMIN C DEFECTIVE 2 family	838	3.89466e-109	86.05
contig_1089	60S acidic ribosomal P2A-like	644	2.12118e-37	84.25
contig_1090	membrane-associated 30 kDa chloroplastic	419	7.4709e-41	78.95
contig_1091	cytochrome b5-like	559	4.8793e-82	93
contig_1093	Tyrosine-sulfated glycopeptide receptor 1	389	2.83595e-13	86.8
contig_1094	10 kDa chaperonin-like	456	1.88489e-54	92
contig_1095	Subtilisin-like protease	1114	2.19158e-112	81.1
contig_1096	Universal stress A	531	2.83914e-59	84.25
contig_1098	S-adenosylmethionine carrier chloroplastic mitochondrial	737	2.11488e-147	92.2
contig_1099	CBL-interacting serine threonine- kinase 4-like	742	8.59458e-63	65.05
contig_1100	Uncharacterized protein TCM_014284	545	2.35374e-25	91
contig_1102	peptide methionine sulfoxide reductase A1-like	602	6.56673e-67	95.15
contig_1103	40S ribosomal S14	834	2.81e-97	97.95
contig_1104	elongation factor 2	580	1.63677e-29	94.9
contig_1106	probable NADH dehydrogenase [ubiquinone] 1 alpha subcomplex subunit 12	676	3.95672e-97	92.5
contig_1107	nucleoside diphosphate kinase	437	1.58394e-45	94.15
contig_1108	NAC domain-containing 83-like	318	8.28e-25	69.9
contig_1109	non-specific lipid-transfer 2-like	695	1.65253e-32	78.5
contig_1111	glutaredoxin family	614	2.80182e-61	83.5
contig_1112	AP-1 complex subunit sigma-1	575	8.02775e-103	99.15
contig_1113	SKP1 1B	1089	3.27914e-105	96.25
contig_1114	SKP1 1B	419	1.88055e-40	99
contig_1115	PREDICTED: uncharacterized protein LOC107432075	899	6.70309e-124	83.1
contig_1116	Serine threonine- kinase fray2	345	1.87166e-05	81.75
contig_1117	nascent polypeptide-associated complex subunit alpha 1	874	1.44678e-115	94.35
contig_1118	tubulin beta-8 chain-like	386	8.28355e-91	99.45
contig_1119	phosphoinositide phosphatase SAC3	952	1.3436e-115	77.5
contig_1120	serine threonine- kinase D6PK-like	426	1.32089e-88	94.6
contig_1122	transporter MCH1	585	1.97443e-47	80.6
contig_1123	Rubredoxin family	1054	1.73876e-142	84.55
contig_1124	probable pectate lyase 13 isoform X1	456	8.48121e-19	64.95
contig_1125	28 kDa chloroplastic	555	4.63395e-40	63.55
contig_1126	PREDICTED: uncharacterized protein LOC100803864 isoform X1	502	5.30256e-37	80.45
contig_1127	probable basic-leucine zipper transcription factor R	869	4.30186e-63	79.05
contig_1128	Clathrin heavy chain 1	1369	0	95.9
contig_1129	ERBB-3 BINDING PROTEIN 1	1233	0	94.5
contig_1130	ubiquitin receptor RAD23b-like	592	1.49226e-111	90.55
contig_1131	leucine-rich repeat family	1167	5.07303e-113	67.85
contig_1133	BRICK 1	402	5.38989e-43	99.3
contig_1134	ras-related Rab7	535	7.361e-120	96.15
contig_1135	NADH dehydrogenase [ubiquinone] iron-sulfur mitochondrial	427	1.06324e-63	87.3
contig_1138	cyclic pyranopterin monophosphate mitochondrial	435	1.54583e-68	93.95
contig_1140	hypothetical protein L484_010433	322	8.66784e-25	66.2
contig_1141	40S ribosomal SA-like	487	3.30813e-84	86.25
contig_1142	40S ribosomal SA	273	4.5535e-32	76.7
contig_1143	65-kDa microtubule-associated 6-like isoform X1	1152	1.36343e-114	94.15
contig_1144	4-coumarate-- ligase-like 7	758	7.28111e-149	87.45
contig_1145	V-type proton ATPase subunit G1-like	615	2.15958e-58	91.45
contig_1146	cold-regulated 413 inner membrane chloroplastic-like	261	8.2103e-22	89.45
contig_1147	increased DNA methylation 2-like	366	5.12025e-39	67.05
contig_1148	T-complex 1 subunit epsilon	511	7.93183e-48	98.6
contig_1149	Acid phosphatase 1	484	9.12489e-54	89.45
contig_1150	trichome birefringence-like 19	411	1.4557e-44	90.35
contig_1151	trichome birefringence-like 19	299	6.30413e-52	85.75
contig_1152	aspartate cytoplasmic	1097	0	90.95
contig_1154	AUXIN SIGNALING F-BOX 2	691	1.1727e-149	91.7
contig_1156	Rab5-interacting family	780	1.05745e-74	90.15
contig_1158	ATP sulfurylase chloroplastic	912	2.51378e-171	96.2
contig_1159	bidirectional sugar transporter SWEET17-like	385	2.25866e-22	71.7
contig_1160	pentatricopeptide repeat-containing At1g18485	251	2.78932e-15	86.3
contig_1161	chloroplast ribulose bisphosphate carboxylase oxygenase activase	276	1.15277e-57	98.95
contig_1162	cyclic nucleotide-gated ion channel 1-like	277	6.10094e-52	92.35
contig_1163	60S ribosomal L7-4	1113	3.52407e-156	94.9
contig_1164	non-specific phospholipase C1	488	4.2375e-100	92.45
contig_1165	titin homolog	1106	1.87541e-59	57.95
contig_1166	GTP-binding homolog	738	4.77869e-62	96.05
contig_1167	aldehyde dehydrogenase family 2 member mitochondrial-like	1163	0	92.95
contig_1168	40S ribosomal S27-2	648	9.07227e-55	98.15
contig_1169	ribulose-1,5 bisphosphate carboxylase oxygenase large subunit N- chloroplastic	1086	4.24013e-139	92.8
contig_1170	Histone H4	286	1.50588e-52	99.5
contig_1171	Sphingomyelin phosphodiesterase D	279	1.6952e-18	88
contig_1172	aminopeptidase C	425	1.40253e-20	95.9
contig_1174	cysteine synthase	266	3.66027e-18	96.4
contig_1176	core histone H2A H2B H3 H4	224	4.49685e-32	93.85
contig_1177	glucan endo-1,3-beta- basic vacuolar isoform	286	7.77326e-16	80.65
contig_1178	small nuclear ribonucleo E-like	708	2.88624e-52	97.75
contig_1179	pleckstrin homology domain-containing 1	291	3.4559e-51	96.8
contig_1180	ribosomal S3 (chloroplast)	531	1.04911e-33	99
contig_1181	PREDICTED: uncharacterized protein LOC107426043	363	1.64633e-19	76.2
contig_1182	Uroporphyrinogen decarboxylase	796	4.58297e-112	97.1
contig_1183	SSUH2 homolog	647	7.76533e-43	82.65
contig_1184	60S ribosomal L4	364	3.36875e-71	95.6
contig_1185	glucose-1-phosphate adenylyltransferase small subunit chloroplastic	928	4.21416e-111	98.65
contig_1186	PHD finger ALFIN-LIKE 1	877	2.24168e-149	93.7
contig_1188	CAAX amino terminal protease	613	1.67138e-59	90.4
contig_1189	probable galacturonosyltransferase-like 7	239	2.32623e-47	97.05
contig_1190	SPX domain-containing membrane At4g22990-like	419	3.03259e-65	84.9
contig_1191	CBL-interacting serine threonine- kinase 11	301	3.41723e-29	79.2
contig_1192	40S ribosomal S17-4-like	398	2.05925e-79	97.8
contig_1193	V(D)J recombination-activating 2 isoform 1	667	3.02561e-134	90.15
contig_1194	Derlin-1	473	5.06831e-50	87.75
contig_1195	COBW domain-containing 1	986	5.3889e-174	87.6
contig_1196	histidine-containing phosphotransfer 1-like	524	2.05253e-13	90.95
contig_1198	28 kDa chloroplastic	445	8.27553e-17	60.1
contig_1200	eukaryotic translation initiation factor 5B-like	905	4.71631e-53	72.7
contig_1201	glutathione S-transferase-like	785	6.03755e-78	80.7
contig_1202	NADP-dependent alkenal double bond reductase P2-like	359	1.51495e-11	83.3
contig_1203	2-alkenal reductase (NADP(+)-dependent)-like	221	8.75177e-29	83.95
contig_1204	eukaryotic translation initiation factor 4E-1-like	623	2.45808e-82	94.7
contig_1205	pentatricopeptide repeat-containing chloroplastic	394	1.16744e-67	90.85
contig_1206	50S ribosomal chloroplastic	364	4.3887e-53	87.1
contig_1207	proline-rich receptor kinase PERK10	419	8.1557e-17	92.45
contig_1208	26S proteasome non-ATPase regulatory subunit 8 homolog A	408	4.36754e-81	97.7
contig_1209	hypothetical protein L484_015120	518	4.76651e-14	79.05
contig_1210	RNA polymerase II subunit A C-terminal domain phosphatase SSU72	578	9.95291e-82	90.7
contig_1211	acyl-coenzyme A oxidase peroxisomal	1543	0	94.05
contig_1212	acyl- -binding domain-containing 1-like	409	1.90131e-46	90.05
contig_1213	Translin-associated X	357	3.96821e-36	79.15
contig_1215	hypothetical protein L484_014191	704	2.13583e-106	95.05
contig_1216	60S ribosomal L13a-4-like	401	2.3536e-82	94.5
contig_1217	probable LRR receptor-like serine threonine- kinase At1g67720	648	1.84167e-77	88.35
contig_1218	galactoside 2-alpha-L-fucosyltransferase-like	264	1.55775e-41	85.55
contig_1219	Leucine-rich repeat structural ORF147 isoform	1011	1.47594e-82	72.75
contig_1220	gamma-glutamyl hydrolase 2-like	565	2.07906e-47	90.5
contig_1221	DNA-directed RNA polymerases IV and V subunit 11	294	1.09519e-16	89.9
contig_1222	serine threonine- phosphatase 6 regulatory subunit 2	1064	4.12286e-84	63
contig_1223	cytokinin riboside 5 -monophosphate phosphoribohydrolase LOG8	794	3.57153e-127	93.25
contig_1224	probable RNA methyltransferase At5g51130	359	8.29518e-12	88.45
contig_1225	hypothetical protein L484_015202	328	4.8466e-12	69
contig_1227	60S ribosomal L3	1050	5.43144e-172	97.1
contig_1228	30S ribosomal chloroplastic-like	1105	1.21447e-77	73.45
contig_1229	B-box zinc finger 24-like	1267	2.60954e-120	83.6
contig_1230	beta-galactosidase 9	635	1.881e-53	79.45
contig_1236	leucine-rich repeat receptor-like serine threonine tyrosine- kinase SOBIR1	335	8.29486e-60	91.15
contig_1237	glycine--tRNA mitochondrial 1-like	245	1.93418e-44	97
contig_1238	NIM1-INTERACTING 2-like	658	1.78789e-25	52.4
contig_1239	pyruvate dehydrogenase E1 component subunit beta- mitochondrial	485	8.68697e-107	97.05
contig_1240	RING finger and CHY zinc finger domain-containing 1	1040	2.51724e-95	90.55
contig_1241	LNK2-like isoform X1	794	1.05114e-29	56.85
contig_1242	endoplasmin homolog	468	1.56624e-94	97.7
contig_1244	ricin-type beta-trefoil lectin domain	238	2.36846e-07	65.67
contig_1245	agglutinin isolectin I	461	4.8034e-10	66.05
contig_1247	phytosulfokine receptor 1	382	2.13546e-80	94.9
contig_1248	ribosomal L16 (chloroplast)	620	3.0923e-56	99.4
contig_1249	hypothetical protein ARALYDRAFT_905289	290	8.56837e-10	82
contig_1250	pumilio homolog 2-like	647	1.08397e-110	96.8
contig_1251	ABC transporter C family member 15	263	3.21855e-39	96
contig_1252	thylakoid membrane slr0575	405	3.88673e-50	91.15
contig_1253	methyl- -binding domain-containing 11-like	695	6.85576e-34	56.6
contig_1254	Elongation factor G- chloroplastic	886	9.12499e-136	98.05
contig_1255	light-regulated -like	888	7.47593e-41	67.25
contig_1256	cytochrome b-c1 complex subunit 9-like	264	2.08172e-32	97.3
contig_1257	Metal transporter Nramp5	1075	7.81224e-76	88.25
contig_1258	dicer 4	231	1.19628e-25	76.15
contig_1259	glutathione peroxidase	393	1.88682e-24	97.3
contig_1260	21 kDa -like	618	1.18993e-58	82.25
contig_1261	inorganic phosphate transporter 2- chloroplastic	943	7.03625e-144	91.4
contig_1262	small EDRK-rich factor 2	312	6.66731e-22	85.05
contig_1263	FACT complex subunit SPT16-like	445	2.00862e-38	90.75
contig_1264	anaphase-promoting complex subunit 11	575	4.62154e-53	94.7
contig_1265	40S ribosomal S3-3	775	9.71901e-155	99.1
contig_1266	Ras-related RGP1	371	5.60406e-50	96.85
contig_1267	EARLY RESPONSIVE TO DEHYDRATION 15-like	545	1.57336e-62	74.5
contig_1268	30S ribosomal chloroplastic	201	6.1604e-24	90.9
contig_1270	X intrinsic	900	1.52298e-136	82.8
contig_1272	Metallocarboxypeptidase inhibitor	692	7.55795e-62	91.15
contig_1273	CONSTANS-like 5	457	3.55947e-54	76.7
contig_1274	#NAME?	648	1.28096e-34	83.65
contig_1276	hypothetical chloroplast RF1 (chloroplast)	1029	1.51224e-06	74
contig_1277	hypothetical chloroplast RF19 (chloroplast)	1122	0	77.7
contig_1278	pre-mRNA-processing 40A isoform X1	754	6.81261e-42	67.6
contig_1279	ASPARTIC PROTEASE IN GUARD CELL 1-like	549	4.16477e-36	76.15
contig_1280	PLANT CADMIUM RESISTANCE 2-like	674	2.55162e-87	77.9
contig_1281	lipid transfer	671	1.04584e-53	84.3
contig_1282	lipid-binding At4g00165	264	5.66859e-28	75
contig_1283	ribonucleoside-diphosphate reductase large subunit	400	2.17827e-21	90
contig_1284	Drug metabolite transporter	470	8.32985e-19	73.8
contig_1285	disulfide-isomerase 5-1	651	2.08299e-73	88.3
contig_1286	aspartic ase-like	332	5.86687e-49	83.75
contig_1288	autophagy-related 18a-like	428	7.66266e-52	90.75
contig_1289	50S ribosomal L19- chloroplastic-like	1105	1.77032e-94	75.25
contig_1290	Dihydrolipoyl mitochondrial	306	2.027e-53	94.2
contig_1291	probable voltage-gated potassium channel subunit beta	451	1.02146e-98	97.95
contig_1293	chlorophyll a-b binding chloroplastic	488	6.43176e-32	80.55
contig_1294	zinc finger	670	9.94142e-34	89.35
contig_1295	T-complex 1 subunit theta-like	905	4.41422e-43	90.85
contig_1296	purine permease 3-like	351	1.15557e-59	88.45
contig_1297	probable 26S proteasome complex subunit sem1-2	607	5.88824e-14	85.7
contig_1298	Myelin-associated oligodendrocyte basic isoform 2	384	2.17792e-28	94.25
contig_1299	probable acyl- dehydrogenase IBR3	366	8.56378e-69	94.15
contig_1300	sperm-associated antigen 1	391	1.44355e-29	81.8
contig_1301	STRUBBELIG-RECEPTOR FAMILY 3-like	490	1.37849e-21	94.3
contig_1302	LURP-one-related 15-like	333	9.30747e-53	84.5
contig_1303	chitinase LA-	740	1.54728e-112	74.55
contig_1304	E3 ubiquitin- ligase RING1a	385	2.08765e-24	65.25
contig_1305	thylakoid lumenal chloroplastic isoform X2	779	1.13247e-104	96.2
contig_1307	plant F1M20-13	388	2.5482e-67	82.9
contig_1308	PREDICTED: uncharacterized protein LOC107428290	352	1.48406e-22	60.2
contig_1309	aryl alcohol dehydrogenase	499	2.2652e-65	81.25
contig_1310	outer envelope pore chloroplastic	342	2.36241e-24	97.2
contig_1312	60S ribosomal L23	281	1.18522e-22	100
contig_1313	COP9 signalosome complex subunit 3	563	2.25597e-92	88.6
contig_1314	Proteasome subunit beta type-6	553	3.68856e-81	97.7
contig_1315	uridine kinase 3	463	3.16737e-32	92.3
contig_1316	Polyol transporter 5	502	3.05564e-92	89.8
contig_1317	serine threonine- kinase SRK2H	343	1.35118e-44	97.95
contig_1318	NADH dehydrogenase [ubiquinone] 1 alpha subcomplex subunit mitochondrial	586	3.59749e-70	91.05
contig_1319	hypothetical protein L484_005157	563	5.55131e-39	87.7
contig_1320	tubulin-folding cofactor B	324	4.20586e-62	91.3
contig_1321	ATP synthase subunit mitochondrial-like	899	2.10644e-107	96.5
contig_1323	60S ribosomal L27a-3	514	9.33625e-69	96.8
contig_1324	autophagy-related 8f	618	1.13151e-77	99.3
contig_1325	tetrapyrrole-binding chloroplastic	456	1.08465e-46	75.95
contig_1326	Ribulose bisphosphate carboxylase oxygenase chloroplastic	219	1.60719e-41	97.3
contig_1327	ATP synthase subunit mitochondrial	419	7.35559e-37	92.25
contig_1328	orf108a (mitochondrion)	623	2.99732e-24	76.5
contig_1329	60S ribosomal L22-2	378	1.62511e-44	95.7
contig_1330	linoleate 13S-lipoxygenase 2- chloroplastic	580	4.45676e-79	73.8
contig_1331	superoxide dismutase [Mn] mitochondrial	645	1.04718e-103	85.35
contig_1332	Urease accessory D isoform 1	241	1.06128e-38	92.45
contig_1334	auxin efflux carrier component 8	365	2.7165e-51	79.6
contig_1335	PI-PLC X-box domain-containing DDB_G0293730-like	822	2.28987e-101	94.75
contig_1336	PREDICTED: uncharacterized protein LOC103404161	250	4.28556e-19	72.75
contig_1337	transcription elongation factor SPT5 homolog 1	468	1.10152e-42	87.15
contig_1340	PREDICTED: uncharacterized protein LOC103937178 isoform X1	411	2.82079e-51	79.2
contig_1342	Basic leucine zipper and W2 domain-containing 2	360	4.31687e-69	95.95
contig_1343	hypothetical protein CISIN_1g045350mg	193	3.44033e-13	75.6
contig_1344	SLOW GREEN chloroplastic	334	4.67407e-23	92.45
contig_1345	UV-B-induced chloroplastic-like	844	7.77176e-158	78.3
contig_1346	Vacuolar sorting-associated 27	742	1.34789e-62	81.3
contig_1348	leukotriene A-4 hydrolase homolog	609	2.02229e-122	92.8
contig_1350	60S ribosomal L37-3	252	1.07448e-39	96.8
contig_1351	pentatricopeptide repeat-containing mitochondrial	531	1.47631e-57	77.95
contig_1352	Microspherule 1	408	2.90453e-71	81.95
contig_1353	coatomer subunit delta-like	640	1.13968e-53	92.8
contig_1354	V-type proton ATPase subunit D-like	1034	1.60272e-135	95.7
contig_1355	FRIGIDA 3	655	7.38299e-104	81.3
contig_1356	NAC domain-containing 100	352	3.93787e-15	61.65
contig_1357	amino acid transporter family	782	1.80457e-104	85.05
contig_1359	NAD(P)-binding Rossmann-fold superfamily isoform 3	718	1.88717e-102	93.85
contig_1360	lipid phosphate phosphatase epsilon chloroplastic	625	1.11027e-80	69.9
contig_1361	enolase	751	6.64059e-171	96.6
contig_1362	ALBINO3 chloroplastic	726	2.5977e-73	70.35
contig_1365	acyl- -binding	830	1.0658e-49	96.9
contig_1366	glycine-rich A3-like	775	4.38778e-24	63.15
contig_1368	PSI P700 apo A2	284	2.93748e-61	99.8
contig_1369	ethylene-responsive transcription factor 2-like	1156	1.22955e-83	58.8
contig_1372	Sulfate transporter	873	5.26608e-103	90.2
contig_1374	cathepsin B	1314	1.18474e-143	80.05
contig_1375	NADH dehydrogenase [ubiquinone] 1 alpha subcomplex subunit 13-B	608	2.74838e-57	94.85
contig_1376	CBL-interacting serine threonine- kinase 3	676	6.48635e-37	94.95
contig_1377	50S ribosomal chloroplastic-like	611	1.66621e-41	87.1
contig_1378	glycine-rich RNA-binding GRP1A	631	3.54638e-28	95.75
contig_1379	ferredoxin--NADP leaf chloroplastic	1054	6.9605e-175	93.5
contig_1380	Methyl- -binding domain-containing 10	491	2.65685e-30	58
contig_1382	linoleate 13S-lipoxygenase 2- chloroplastic-like	528	3.36885e-46	78.9
contig_1383	initiation factor 4F subunit (DUF1350)	549	1.36325e-111	89.25
contig_1384	GDP-L-galactose phosphorylase	646	2.83353e-130	91.3
contig_1385	hypothetical protein L484_012996	277	1.91718e-13	73.2
contig_1386	profilin	1116	9.13939e-77	93.1
contig_1387	probable 1-deoxy-D-xylulose-5-phosphate chloroplastic	326	2.14321e-63	96.45
contig_1388	thiosulfate sulfurtransferase chloroplastic-like	540	3.05636e-28	81.25
contig_1389	plant F13G24-250	774	2.39743e-81	87.15
contig_1391	sec-independent translocase chloroplastic	481	5.3619e-36	95.65
contig_1392	Extended synaptotagmin-2	243	9.83032e-32	87.1
contig_1393	Enhancer of polycomb-like transcription factor isoform 1	715	2.32962e-53	70.2
contig_1394	shaggy-related kinase eta	648	4.4651e-95	99.7
contig_1395	anthranilate synthase beta subunit chloroplastic-like	335	9.47231e-53	93.25
contig_1397	pentatricopeptide repeat-containing At4g21190	816	1.18071e-131	85.45
contig_1398	phosphoglycerate chloroplastic	1810	0	95.4
contig_1399	hypothetical protein LR48_Vigan406s009900	499	4.66535e-10	88.4
contig_1400	bis(5 -adenosyl)-triphosphatase	253	3.03808e-17	90.5
contig_1402	tobamovirus multiplication 1-like	586	3.37387e-22	93.3
contig_1403	RING FYVE PHD-type zinc finger family isoform 1	1106	1.07189e-08	59.8
contig_1404	Cellulose synthase E6	414	1.7887e-51	74.1
contig_1405	polyphenol oxidase	1053	4.681e-121	87.95
contig_1407	PREDICTED: uncharacterized protein LOC107425994	1938	0	74.15
contig_1408	trichome birefringence-like 19	340	1.01185e-47	78.35
contig_1409	stress-associated endoplasmic reticulum 2-like	439	6.95346e-36	95.2
contig_1410	EXORDIUM-like 2	869	5.27599e-41	92.4
contig_1411	patatin-like phospholipase	209	4.09921e-17	73.05
contig_1412	hypothetical protein L484_007961	656	6.672e-74	74.5
contig_1413	hypothetical protein CISIN_1g002978mg	723	3.96725e-68	73.65
contig_1414	Histone H4	538	1.72011e-64	99
contig_1415	guanine deaminase-like	415	1.05579e-87	96.4
contig_1416	60S ribosomal L10	784	5.63971e-100	96.6
contig_1417	ubiquitin-conjugating enzyme E2 variant 1A-like	639	4.01596e-68	97.45
contig_1419	Zinc finger (C2H2 type) family	379	6.27173e-32	93.45
contig_1420	24-methylenesterol C-methyltransferase 2	301	2.08455e-52	93.85
contig_1422	60S ribosomal L17-2	429	8.33301e-83	97.7
contig_1423	PREDICTED: uncharacterized protein LOC107419382	308	3.01511e-38	78.75
contig_1424	hypothetical protein L484_016700	910	8.04826e-69	82
contig_1425	probable calcium-binding CML21	1043	5.07744e-122	88.85
contig_1427	hypothetical protein L484_020846	997	1.0741e-66	81.6
contig_1428	low molecular weight -tyrosine-phosphatase slr0328	825	3.55076e-116	83.55
contig_1429	translation initiation factor IF- chloroplastic	475	2.16264e-81	92
contig_1430	phosphatidylinositol phosphatidylcholine transfer SFH8-like	1228	3.38886e-131	77.1
contig_1431	late embryogenesis abundant At1g64065-like	590	4.90416e-62	69.7
contig_1432	alpha beta fold hydrolase	619	5.58648e-62	89.35
contig_1433	probable glutathione S-transferase	929	7.01701e-106	79.1
contig_1434	21 kDa	345	1.90507e-53	88.65
contig_1435	peroxidase 17-like	926	8.54139e-166	89.2
contig_1436	BEL1-like homeodomain 1	287	4.77807e-32	71.25
contig_1438	glutathione S-transferase DHAR2-like	313	1.83764e-38	88.95
contig_1439	60S ribosomal L8-3	230	2.5472e-39	100
contig_1440	hydrophobic RCI2A	691	2.7707e-22	93.8
contig_1441	bifunctional nuclease 1	746	1.8777e-155	94.5
contig_1442	mediator-associated 1-like	744	2.52297e-23	57
contig_1443	NADPH-dependent pterin aldehyde reductase	788	1.1285e-139	84.55
contig_1444	CMSS1	598	2.37512e-49	76.65
contig_1445	tubulin beta chain-like	503	2.46931e-42	93.6
contig_1446	anthocyanidin reductase-like	275	1.35774e-30	87.5
contig_1447	Zeaxanthin epoxidase	1270	0	86.4
contig_1449	subtilisin-like protease	421	2.63664e-33	79.45
contig_1450	superoxide dismutase [Cu-Zn] chloroplastic	1249	4.97314e-111	84.3
contig_1451	pentatricopeptide repeat-containing chloroplastic	770	2.67642e-36	86.45
contig_1452	chromophore lyase chloroplastic	316	8.18935e-63	93.75
contig_1453	IQ-DOMAIN 1-like	298	6.4392e-34	76.1
contig_1454	Vacuolar acid trehalase	385	1.0964e-34	95.6
contig_1457	Periplasmic nitrate reductase	601	2.41215e-80	88.6
contig_1458	nudix hydrolase chloroplastic	464	1.87115e-48	87.55
contig_1459	cell division cycle 48 homolog	432	1.95446e-71	93.8
contig_1460	S-adenosylmethionine synthase 2	703	1.19891e-48	97.5
contig_1461	aldehyde dehydrogenase family 2 member mitochondrial-like	208	1.15789e-33	97.35
contig_1462	isopentenyl-diphosphate Delta-isomerase I	423	3.06716e-86	80.4
contig_1463	calmodulin-binding family	1043	0	82.8
contig_1466	Tropomyosin- isoform 1	250	1.30454e-19	73.25
contig_1467	At1g06530	606	6.00164e-61	70.65
contig_1468	probable ribose-5-phosphate isomerase chloroplastic	326	2.10398e-59	95.7
contig_1469	polyadenylate-binding -interacting 7	708	2.37162e-80	95.3
contig_1470	Ribonuclease P subunit P38-related isoform 1	365	9.42502e-54	89.4
contig_1471	equilibrative nucleotide transporter 1	621	8.73972e-59	90.05
contig_1472	KH domain-containing At4g18375-like	1111	4.42337e-139	78.7
contig_1474	bifunctional 3-dehydroquinate dehydratase shikimate chloroplastic-like isoform X1	295	4.62678e-53	90.65
contig_1475	ru large subunit-binding subunit alpha	429	7.203e-23	92.6
contig_1476	Crooked neck 1	538	2.16255e-98	90
contig_1477	50S ribosomal chloroplastic	354	9.99023e-21	80.85
contig_1478	signal peptide peptidase-like 2	756	4.17742e-94	94.8
contig_1479	monodehydroascorbate reductase	426	1.91401e-29	88.75
contig_1480	REF SRPP At1g67360	340	2.58572e-13	74.5
contig_1481	eukaryotic translation initiation factor 3 subunit E	327	7.21141e-65	97.3
contig_1484	bifunctional L-3-cyanoalanine synthase cysteine synthase mitochondrial	1344	0	94.25
contig_1485	Ocs element-binding factor 1	784	2.41448e-71	82.9
contig_1486	probable rRNA-processing EBP2 homolog	1043	3.03904e-145	84.7
contig_1487	ATP-dependent Clp protease ATP-binding subunit clpX	570	3.97378e-63	70.9
contig_1488	zinc finger 593	612	6.07158e-67	88.6
contig_1490	50S ribosomal chloroplastic	1025	2.03802e-143	84.95
contig_1491	BTB POZ and TAZ domain-containing 3	294	1.75885e-27	84.65
contig_1492	NETWORKED 4A-like isoform X2	852	5.73357e-71	76.25
contig_1493	DEHYDRATION-INDUCED 19-like	336	4.19264e-46	85.35
contig_1494	sugar transporter ERD6-like 5	474	1.56941e-36	83.35
contig_1495	FAM63A isoform X2	343	1.09061e-50	89.95
contig_1496	kinesin light chain	515	4.14231e-47	91.5
contig_1497	histone-lysine N-methyltransferase ASHR2	547	4.69563e-35	71
contig_1499	probable inactive shikimate kinase like chloroplastic isoform X1	800	1.43781e-65	85.9
contig_1500	TMV resistance N-like	306	5.05073e-51	81.95
contig_1501	FYD	650	2.16021e-62	89.2
contig_1502	glutathione-specific gamma-glutamylcyclotransferase 2	700	9.29228e-47	83
contig_1503	chaperone dnaJ	331	1.40024e-28	91.1
contig_1504	glycerate dehydrogenase peroxisomal	554	4.02905e-37	96.7
contig_1506	zinc finger CCCH domain-containing 34-like	309	2.32023e-12	57.64
contig_1508	receptor like kinase	284	2.84688e-29	81.6
contig_1509	cinnamoyl- reductase 2-like	609	1.17325e-38	85
contig_1510	ketol-acid reductoisomerase	1146	6.18571e-178	93.8
contig_1511	nitrogen regulatory P-II homolog	656	6.66857e-71	93.1
contig_1512	pentatricopeptide repeat-containing	507	2.11123e-16	84.38
contig_1515	phosphoglucan phosphatase amyloplastic	275	1.76216e-20	73.25
contig_1516	vacuolar sorting-associated 4-like	887	7.59124e-103	94.65
contig_1517	ycf3-interacting chloroplastic	832	2.81217e-107	83.55
contig_1518	phosphatidate cytidylyltransferase chloroplastic	935	4.23218e-84	91.8
contig_1519	DNA-directed RNA polymerases and III subunit RPABC5	716	2.28726e-40	98.2
contig_1520	DNA-directed RNA polymerases and III subunit RPABC5	730	2.85341e-40	97.85
contig_1521	probable WRKY transcription factor 4	238	0.000118163	63.33
contig_1522	PREDICTED: uncharacterized protein LOC107428984	628	4.56313e-104	91.2
contig_1523	Subtilisin-like protease	528	1.31451e-20	78.8
contig_1524	FRIGIDA 3	451	5.07346e-56	86.4
contig_1525	Thioredoxin family isoform 2	575	9.02246e-53	92.3
contig_1526	VAC14 homolog	912	4.17495e-114	83.75
contig_1527	HNH endonuclease	386	5.24461e-58	92.85
contig_1528	anthocyanidin reductase-like	585	2.40547e-21	79.85
contig_1529	mitochondrial import receptor subunit TOM5 homolog	407	8.07469e-13	92.7
contig_1530	cytochrome P450 CYP736A12-like	407	7.33798e-68	88.5
contig_1531	Synechocystis YCF37	377	7.17543e-45	72.4
contig_1532	PREDICTED: uncharacterized protein LOC107406018	706	6.66638e-48	78.1
contig_1533	external alternative NAD(P)H-ubiquinone oxidoreductase mitochondrial-like	394	7.39709e-15	95.5
contig_1534	Ribulose-phosphate 3- cytoplasmic isoform	298	1.1395e-19	94.15
contig_1535	subfamily C member 22	345	6.78749e-53	83.5
contig_1536	beta-adaptin B	918	1.09176e-137	92.65
contig_1537	ASPARTIC PROTEASE IN GUARD CELL 1-like	726	4.40157e-106	81.6
contig_1539	vesicle-associated membrane 726	637	3.71899e-45	93.4
contig_1541	carotenoid 9,10(9 ,10 )-cleavage dioxygenase 1	348	6.41502e-16	96.75
contig_1542	serine acetyltransferase chloroplastic-like	1115	7.64466e-176	91.15
contig_1543	rna exonuclease 3	314	9.23864e-27	84
contig_1547	peptidyl-prolyl cis-trans isomerase FKBP16- chloroplastic	574	1.88061e-72	97.7
contig_1550	probable serine incorporator	320	1.23112e-57	93.9
contig_1551	eukaryotic initiation factor 4A-3	492	9.97322e-115	98.4
contig_1552	ATP-dependent zinc metalloprotease FTSH chloroplastic	792	1.17658e-180	97.8
contig_1553	VAMP YKT61	771	3.88667e-99	95.25
contig_1554	thioredoxin chloroplastic	453	1.24001e-17	92.2
contig_1556	linoleate 13S-lipoxygenase 2- chloroplastic-like	1105	4.18e-170	91.2
contig_1557	receptor homology transmembrane domain- and RING domain-containing 2-like isoform X1	834	2.51459e-47	82.55
contig_1558	MLO 1	253	7.39535e-39	86.55
contig_1559	probable glutathione S-transferase	761	1.39906e-64	69.25
contig_1560	pentatricopeptide repeat-containing chloroplastic-like	625	1.84633e-49	78.65
contig_1561	NAD(P)H-quinone oxidoreductase subunit chloroplastic	1307	4.66308e-109	73.5
contig_1562	bifunctional epoxide hydrolase 2-like	701	6.55068e-71	82.1
contig_1563	probable NAD(P)H dehydrogenase subunit chloroplastic	521	1.31066e-47	68.85
contig_1564	syntaxin-32-like	541	2.49345e-69	87.1
contig_1565	40S ribosomal S30	484	3.59054e-34	98.85
contig_1566	oligouridylate-binding 1B-like	493	2.73082e-52	90.7
contig_1567	cell wall integrity stress response component	495	1.13122e-46	91.6
contig_1568	caffeic acid 3-O-methyltransferase-like	602	9.86182e-87	92.7
contig_1569	hypothetical protein L484_024166	491	6.70222e-20	72.95
contig_1570	alcohol dehydrogenase class-3	590	4.09162e-131	97.8
contig_1571	beta-hexosaminidase 1	743	1.43751e-105	88.55
contig_1572	FAR1-RELATED SEQUENCE 11	508	3.72341e-28	87.6
contig_1573	1102209F ORF 6	516	1.65549e-11	80.5
contig_1576	Magnesium transporter MRS2-4	371	4.56739e-10	85.75
contig_1577	PREDICTED: uncharacterized protein LOC107420631	951	4.35402e-118	85.8
contig_1578	heavy metal-associated isoprenylated plant 26	598	7.53583e-94	90.45
contig_1579	Auxin response factor 2	958	1.55953e-50	86.45
contig_1580	magnesium-protoporphyrin IX monomethyl ester [oxidative] chloroplastic	521	4.4495e-122	97.75
contig_1582	40S ribosomal S21-2	540	4.80818e-49	95.65
contig_1583	ubiquitin-conjugating enzyme E2-17 kDa	567	1.72123e-67	90.05
contig_1585	hypothetical protein L484_017616	944	4.20802e-99	67.9
contig_1589	TPR repeat-containing thioredoxin TDX	345	3.74353e-56	91.95
contig_1591	Tumor D53	397	2.22306e-68	93.35
contig_1593	guanine nucleotide-binding subunit beta-2	383	4.03072e-79	95.8
contig_1594	PREDICTED: uncharacterized protein LOC103332245 isoform X1	750	3.32265e-124	89.65
contig_1595	eukaryotic translation initiation factor 3 subunit D-like	864	7.5065e-94	92.75
contig_1596	crooked neck 1	450	1.51205e-11	97.9
contig_1597	40S ribosomal S25-2	717	2.3634e-67	98.3
contig_1598	probable aquaporin NIP5-1	260	3.38617e-46	92.4
contig_1599	Peptidyl-prolyl cis-trans isomerase CYP19-4	909	3.5865e-132	93.4
contig_1601	cysteine ase A494 precursor	232	1.33143e-40	93.25
contig_1602	cysteine ase 15A-like	543	3.58815e-88	83.25
contig_1605	pathogenesis related PR10	298	7.88361e-23	85.65
contig_1606	BTB POZ domain-containing At1g67900-like	459	3.71343e-09	83.45
contig_1607	import component Toc86 G and M domain	215	3.43591e-25	88.2
contig_1610	thioredoxin chloroplastic	264	1.01187e-25	93.1
contig_1611	hypothetical protein L484_010208	1005	3.66567e-40	61.45
contig_1613	SUMO-activating enzyme subunit 1B-1-like	871	5.67147e-132	89.85
contig_1614	LL-diaminopimelate chloroplastic	610	1.53398e-72	92.8
contig_1615	NHL repeat-containing 2	1171	1.69179e-163	86.55
contig_1616	hypothetical protein CICLE_v10012616mg	545	3.93148e-67	92.8
contig_1617	transmembrane 87A-like	316	1.97332e-54	86.3
contig_1618	probable polyamine transporter At3g13620	647	3.43292e-59	68.35
contig_1619	trafficking particle complex subunit 6B	328	3.52478e-39	79.65
contig_1622	metal-nicotianamine transporter YSL3-like	1036	4.03581e-154	95.4
contig_1623	hypothetical protein L484_019163	791	1.77643e-58	90
contig_1624	PREDICTED: uncharacterized protein LOC104885101	240	8.8595e-14	59.45
contig_1625	probable disulfide-isomerase A6	893	1.04029e-122	90.85
contig_1626	C2H2 type zinc finger	273	1.66799e-14	87.85
contig_1627	60S ribosomal L18a-1	441	3.15257e-60	97.9
contig_1628	probable polygalacturonase	557	1.23201e-56	71.5
contig_1629	histone H4-like	684	5.35556e-65	98.1
contig_1630	bZIP transcription factor 17-like	346	1.0229e-40	76.35
contig_1631	ras-related RABA1f	445	7.80402e-57	95.95
contig_1632	long chain acyl- synthetase peroxisomal-like	602	9.37227e-126	94.3
contig_1633	hypothetical protein L484_013648	384	3.19078e-12	73.8
contig_1634	threonine synthase chloroplastic	668	1.05458e-07	93.25
contig_1637	periodic tryptophan 1 homolog	725	1.06709e-93	75.45
contig_1639	heterodimeric geranylgeranyl pyrophosphate synthase small chloroplastic	955	2.81373e-129	87.5
contig_1642	Galacturonosyltransferase 8	579	2.15755e-28	97.5
contig_1643	glucose-6-phosphate 1-epimerase	634	2.97024e-107	86.25
contig_1644	divinyl chlorophyllide a 8-vinyl- chloroplastic	1348	0	88.45
contig_1645	40S ribosomal S26-3-like	340	5.3052e-51	98.85
contig_1646	probable signal peptidase complex subunit 2	658	5.38378e-25	93.25
contig_1647	hypothetical protein L484_000275	642	1.98048e-50	76.4
contig_1648	serine threonine- kinase 38-like isoform X2	401	2.81494e-66	85.7
contig_1649	mitoferrin-like	713	2.28068e-84	91.3
contig_1650	reactive Intermediate Deaminase chloroplastic	451	4.61009e-26	77.85
contig_1651	arogenate dehydrogenase chloroplastic-like	543	3.89158e-15	76.15
contig_1652	probable UDP-N-acetylglucosamine--peptide N-acetylglucosaminyltransferase SEC	260	7.83204e-36	98.3
contig_1653	serine mitochondrial	800	0	97.7
contig_1654	tRNA pseudouridine synthase A 1	633	3.73472e-118	87.6
contig_1655	probable nucleoredoxin 1	1696	0	80.8
contig_1656	KH domain-containing At4g18375-like	300	1.30589e-35	76.5
contig_1657	isopentenyl-diphosphate Delta-isomerase I	334	1.46094e-31	97.4
contig_1658	peptide methionine sulfoxide reductase chloroplastic	784	1.0169e-109	82.65
contig_1659	hypothetical protein L484_021269	1147	3.33219e-157	86.05
contig_1660	asparagine--tRNA cytoplasmic 1-like	477	7.27744e-23	99.85
contig_1661	hypothetical protein MANES_16G085700	314	1.83714e-52	88.85
contig_1662	PREDICTED: uncharacterized protein LOC107412908	420	1.86186e-47	82.45
contig_1663	lachrymatory-factor synthase-like	774	1.40735e-68	67.45
contig_1664	vacuolar sorting-associated	258	2.06081e-46	95.95
contig_1665	calmodulin-binding transcription activator 1	288	3.93247e-35	77.85
contig_1667	inorganic pyrophosphatase 1-like	700	4.77514e-83	80.75
contig_1670	eukaryotic translation initiation factor 5-like	397	7.60554e-11	89.7
contig_1673	probable threonine--tRNA cytoplasmic	478	2.76576e-100	95.3
contig_1674	Subtilisin-like protease	491	7.82563e-38	87.8
contig_1676	65-kDa microtubule-associated 1	489	5.88664e-48	88.5
contig_1677	Regulatory-associated of TOR 1	630	1.47013e-68	92.65
contig_1678	translation factor SUI1 homolog	586	1.12313e-22	97.3
contig_1679	NADH dehydrogenase [ubiquinone] flavo mitochondrial	862	3.78096e-115	98.5
contig_1680	V-type proton ATPase subunit c1	728	7.66255e-87	100
contig_1681	V-type proton ATPase 16 kDa proteolipid subunit	229	4.51795e-13	82.55
contig_1682	hypothetical protein PRUPE_ppa009562mg	394	3.27442e-19	79.35
contig_1684	proline-rich receptor kinase PERK1	423	5.60092e-13	89.45
contig_1685	cytoplasmic	647	1.64597e-141	94.7
contig_1686	xanthoxin dehydrogenase	292	2.73291e-50	88.35
contig_1687	zerumbone synthase-like	350	1.75114e-06	78
contig_1688	probable E3 ubiquitin- ligase ARI2 isoform X1	745	8.44706e-49	77.85
contig_1689	uncharacterized membrane -like	343	3.96656e-37	94
contig_1690	hypothetical protein L484_001103	413	4.72412e-06	59
contig_1691	auxin-binding ABP19a-like	1009	1.06675e-103	82.9
contig_1692	RNA polymerase sigma factor chloroplastic mitochondrial	740	7.96832e-63	70.6
contig_1694	zinc transporter 11-like	1259	1.19396e-161	79.85
contig_1695	phospho-2-dehydro-3-deoxyheptonate aldolase chloroplastic-like	1664	0	95.3
contig_1696	uridine kinase chloroplastic	883	0	99.2
contig_1697	30S ribosomal chloroplastic	703	4.88676e-66	99.2
contig_1698	Cysteine desulfurase chloroplastic	712	1.81806e-153	94.35
contig_1700	L-galactose dehydrogenase	749	1.11661e-89	94.35
contig_1701	PREDICTED: uncharacterized protein LOC103329321	451	2.57726e-33	73.5
contig_1702	Glycerol-3-phosphate dehydrogenase [NAD(+)]	266	7.82256e-34	94.9
contig_1703	C2 domain-containing family	598	8.77426e-60	85.65
contig_1704	zinc finger CONSTANS-LIKE 6-like	449	6.06251e-20	59.85
contig_1706	paired amphipathic helix Sin3-like 4 isoform X1	709	4.02845e-131	85.65
contig_1707	cysteine-rich receptor kinase 10	1091	2.93611e-168	85.85
contig_1709	RNA polymerase beta subunit (chloroplast)	620	7.48548e-132	91.5
contig_1710	beta- insoluble isoenzyme 1-like isoform X1	275	1.43399e-38	90.4
contig_1711	peroxiredoxin chloroplastic	885	8.93976e-129	86.55
contig_1712	F-box At4g00755-like	250	5.17531e-28	80.35
contig_1713	omega-3 fatty acid chloroplastic-like	886	1.15738e-100	95.5
contig_1714	photosynthetic NDH subunit of lumenal location chloroplastic	558	1.71708e-83	90.6
contig_1717	NRT1 PTR FAMILY isoform X1	411	2.0141e-19	60.2
contig_1718	allene oxide cyclase chloroplastic-like	431	3.89675e-26	84.35
contig_1719	aux IAA family	831	3.06814e-101	81.65
contig_1720	Translation initiation factor IF-2	349	2.43104e-68	92.9
contig_1721	protoporphyrinogen oxidase chloroplastic	938	0	91.45
contig_1722	probable phosphatase 2C 58	1209	1.25956e-169	87.2
contig_1723	ENTH VHS family	805	1.50884e-53	64.15
contig_1724	CBL-interacting kinase 2-like	880	2.84226e-106	80.05
contig_1726	Localized to the inner membrane of the chloroplast	937	5.39665e-84	79.1
contig_1727	BTB POZ domain-containing At2g30600	226	2.08805e-32	92.05
contig_1728	syntaxin-22-like	1700	2.02136e-121	91.75
contig_1729	Cell division cycle 48	1210	2.12885e-78	94.5
contig_1730	nucleosome assembly 1 4 isoform X1	1178	1.69885e-138	88.65
contig_1731	glycine-rich RNA-binding mitochondrial-like	1316	1.02889e-76	80.4
contig_1732	trichome birefringence-like 43	435	6.59477e-69	83
contig_1733	BONZAI 1	299	2.05775e-51	93.4
contig_1734	pentatricopeptide repeat-containing mitochondrial-like	210	9.14843e-27	74.85
contig_1735	hypothetical protein L484_003413	657	6.39574e-09	96.4
contig_1736	light-inducible CPRF2	631	5.65659e-41	71.7
contig_1737	ras-related RABE1c-like	1213	1.10718e-145	95.9
contig_1739	clp protease-related chloroplastic-like	397	1.65988e-42	90.9
contig_1740	kinase dsk1	935	2.29864e-122	96.8
contig_1741	SNF1-related kinase regulatory subunit gamma-1	693	7.27807e-74	90.85
contig_1742	MLO 6	495	6.29721e-36	66.05
contig_1743	ammonium transporter 1 member 2	956	7.14771e-144	82.15
contig_1744	SNF1-related kinase catalytic subunit alpha KIN10	415	2.91408e-58	76.7
contig_1745	trans-resveratrol di-O-methyltransferase-like	564	1.49608e-76	81.75
contig_1746	calcium-binding CML42-like	579	5.03954e-38	80.65
contig_1748	elongation factor 2-like	408	6.7104e-94	98.6
contig_1749	thioredoxin chloroplastic	373	6.77906e-50	77.95
contig_1750	Chaperone chloroplastic	959	1.10367e-171	88.85
contig_1751	FAR1-RELATED SEQUENCE 7-like isoform X1	391	7.42773e-39	87.95
contig_1752	E3 ubiquitin- ligase	243	7.68768e-46	98.65
contig_1753	pentatricopeptide repeat-containing At2g17033	294	2.52273e-39	76.35
contig_1754	senescence-associated family	826	1.10544e-124	74.6
contig_1755	water chloroplastic	262	1.56207e-36	84.4
contig_1756	30S ribosomal chloroplastic-like	227	1.38213e-20	82.7
contig_1757	PREDICTED: uncharacterized protein At5g49945	1123	3.96057e-164	87.9
contig_1758	U-box domain-containing 44-like	359	2.19052e-51	78.2
contig_1759	delta(7)-sterol-C5(6)-desaturase 1-like	444	6.2058e-40	92.4
contig_1760	translation machinery associated TMA7	241	1.99132e-16	91.4
contig_1763	chlorophyll a-b binding chloroplastic	517	2.193e-62	91.45
contig_1764	tryptophan synthase beta chain 1	752	1.85863e-172	98.05
contig_1766	argonaute 1	501	1.86474e-39	90.75
contig_1767	heat shock cognate 80-	396	3.72894e-62	97.2
contig_1768	UDP-glycosyltransferase 89A2-like	335	1.56863e-22	79.9
contig_1769	hypothetical protein L484_017495	665	3.40178e-35	92.2
contig_1770	NDH-DEPENDENT CYCLIC ELECTRON FLOW 5	560	2.91816e-83	74.15
contig_1771	retrotransposon 1	1076	2.99915e-09	63.36
contig_1772	hypothetical protein AALP_AA6G240600	1013	2.57027e-09	80
contig_1773	Stromal 70 kDa heat shock-related chloroplastic	877	4.13185e-86	89.45
contig_1774	succinate-semialdehyde mitochondrial	732	2.4715e-78	93.8
contig_1775	B-box zinc finger 32	350	4.28554e-09	74.75
contig_1776	Octicosapeptide Phox Bem1p family	606	7.39571e-43	77.65
contig_1777	V-type proton ATPase subunit B2	534	6.72413e-122	98.7
contig_1778	SNAP25 homologous SNAP33-like	719	4.37842e-114	87.95
contig_1779	FATTY ACID EXPORT chloroplastic isoform X1	801	5.24215e-128	79.35
contig_1780	Mitogen-activated kinase kinase kinase 2	1005	4.85922e-07	88.67
contig_1782	novel plant SNARE 13	831	4.27631e-122	93.45
contig_1784	PREDICTED: uncharacterized protein LOC100258053	644	3.48818e-28	95.1
contig_1785	titin-like isoform X1	656	2.66266e-70	92.55
contig_1786	40S ribosomal S24-1	250	2.86862e-48	98.6
contig_1787	cysteine ase RD19a	842	3.76523e-110	94.25
contig_1789	phytochrome-interacting factor	440	3.12457e-59	77.2
contig_1790	germin 5-1	230	6.09311e-41	92.7
contig_1791	Glutamate decarboxylase	393	6.24767e-29	69.75
contig_1792	mediator of RNA polymerase II transcription subunit 10b isoform X1	962	1.73713e-93	79.7
contig_1798	ferredoxin-dependent glutamate chloroplastic	487	3.1611e-74	94.15
contig_1799	40S ribosomal S30	540	2.6657e-33	97.3
contig_1800	plant F9H3-4	312	1.55575e-55	88.75
contig_1801	DEHYDRATION-INDUCED isoform 1	299	1.48884e-27	68.9
contig_1802	digalactosyldiacylglycerol synthase chloroplastic	359	4.29812e-63	89.3
contig_1803	F-box kelch-repeat At1g15670-like	601	1.65104e-29	73.55
contig_1804	40S ribosomal S9-2	634	2.26195e-35	97.6
contig_1805	translation initiation factor 1 (chloroplast)	487	1.54378e-39	86.5
contig_1806	CBS domain-containing CBSX6	298	3.06948e-35	84.45
contig_1807	monothiol glutaredoxin-S11-like	729	7.84429e-56	91.45
contig_1808	transcription factor TCP20-like	1259	2.18404e-126	74.2
contig_1809	40S ribosomal S3a	510	9.98896e-106	96.05
contig_1810	TIC chloroplastic	438	3.44987e-86	92.15
contig_1812	hypothetical protein L484_025463	469	4.71892e-19	68.07
contig_1813	G2 mitotic-specific cyclin-2-like	546	9.99032e-51	76.15
contig_1814	chaperone dnaJ 10-like	246	3.67549e-38	87.95
contig_1815	leucine--tRNA mitochondrial	409	3.06138e-25	92.3
contig_1816	Erythronate-4-phosphate dehydrogenase family isoform 1	356	1.99694e-55	85.5
contig_1817	Proteasome subunit alpha type-4	430	1.54886e-98	98.6
contig_1818	phosphomethylpyrimidine chloroplastic	326	1.17333e-70	99.85
contig_1819	probable xyloglucan endotransglucosylase hydrolase 6	496	4.90275e-79	91.05
contig_1822	PREDICTED: uncharacterized protein LOC105629366	285	5.83196e-10	60.5
contig_1823	probable plastidic glucose transporter 1 isoform X1	787	7.80445e-110	89.85
contig_1824	VQ motif-containing 4	743	2.24003e-69	69.05
contig_1825	GDT1 chloroplastic isoform X2	435	1.99528e-40	93.2
contig_1826	plant F20D21-34	476	1.38894e-86	90
contig_1827	LRR receptor-like serine threonine- kinase FLS2	305	7.57536e-05	55
contig_1828	Polyadenylate-binding 2	909	1.15181e-129	90.95
contig_1829	polyubiquitin 11-like	649	5.98356e-113	99.35
contig_1830	28 kDa chloroplastic-like	366	7.42497e-72	93
contig_1832	40S ribosomal S4-3-like	988	0	97.65
contig_1833	glutathione S-transferase-like	533	7.11699e-67	85.7
contig_1834	uncharacterized bolA	647	2.96389e-46	92.1
contig_1836	multi -bridging factor 1b	537	6.69626e-41	97.5
contig_1837	DNAJ heat shock N-terminal domain-containing	308	2.73384e-23	75.75
contig_1838	cysteine synthase	269	8.97911e-44	92.75
contig_1839	serine threonine- phosphatase 7 long form homolog	364	8.57334e-44	79.75
contig_1840	paired amphipathic helix Sin3-like 4 isoform X1	478	0.000153974	75.3
contig_1841	dolichyl-diphosphooligosaccharide-- glycosyltransferase subunit 4A	441	1.34386e-18	94.05
contig_1842	PREDICTED: titin-like	466	0.000916006	49
contig_1843	Proteasome subunit beta type-1	924	1.7265e-143	95.6
contig_1844	cryptochrome-1-like isoform X2	946	5.66034e-117	75.95
contig_1845	glyoxylate hydroxypyruvate reductase A HPR2-like	650	2.42953e-121	92.6
contig_1846	elongation factor 1-delta 1-like	730	1.02911e-88	92.7
contig_1850	Receptor kinase FERONIA	688	1.71225e-40	64.5
contig_1851	IRK-interacting -like isoform X2	274	8.50867e-48	90.45
contig_1852	pectinesterase pectinesterase inhibitor 6	1413	0	83.05
contig_1853	pre-mRNA cleavage factor Im 25 kDa subunit 1 isoform X1	436	1.62695e-39	83.85
contig_1854	nucleolar GTP-binding 2	478	3.36517e-97	95.8
contig_1855	V-type proton ATPase subunit c1	704	1.71915e-49	100
contig_1856	AP2 ERF and B3 domain-containing transcription factor RAV1-like	1413	8.47017e-161	77.95
contig_1857	60S ribosomal L44	588	5.55148e-58	98
contig_1859	uncharacterized HIT MT1300	710	2.6274e-95	77.55
contig_1860	H ACA ribonucleo complex subunit 3	427	8.3557e-35	95
contig_1861	H ACA ribonucleo complex subunit 3	382	6.33627e-32	92.65
contig_1862	glucan endo-1,3-beta-glucosidase 5	582	1.4811e-82	89.25
contig_1863	Cytochrome c oxidase subunit 5C-2	634	4.43137e-32	88.1
contig_1864	THYLAKOID chloroplastic	1356	7.18697e-171	88.7
contig_1865	ethylene-responsive transcription factor 5-like	430	2.49673e-35	67.2
contig_1867	linoleate 9S-lipoxygenase 5	391	3.96662e-61	87.4
contig_1869	ribosome-recycling chloroplastic-like	407	1.68107e-31	65.8
contig_1870	cytochrome b5	418	2.47697e-35	86.7
contig_1871	DNAJ heat shock N-terminal domain-containing	419	2.86247e-34	74.75
contig_1872	leucine aminopeptidase 1-like	847	0	94.85
contig_1873	vacuolar sorting-associated 24 homolog 1-like	256	4.46277e-21	87.65
contig_1874	Non-lysosomal glucosylceramidase	933	1.43719e-146	87.15
contig_1875	UPF0587 C1orf123 homolog	280	1.18434e-51	88.3
contig_1876	G-box-binding factor 4-like	843	6.96277e-61	93.85
contig_1877	lipid transfer VAS	244	1.30727e-06	64.56
contig_1878	PREDICTED: uncharacterized protein LOC103927906	602	1.60986e-58	77.5
contig_1879	EVI5 isoform X1	710	7.07677e-60	91.2
contig_1880	bicaudal C-1	430	1.90996e-67	79.35
contig_1881	flavonol synthase flavanone 3-hydroxylase-like	367	3.12495e-32	82.9
contig_1882	DELLA GAIP-B-like	375	4.40316e-51	92.75
contig_1883	G-type lectin S-receptor-like serine threonine- kinase SD1-29	210	4.12182e-19	80.8
contig_1884	O-acetylserine (thiol) lyase (oas-tl) isoform A1	269	2.43501e-17	95.3
contig_1885	Formin 1	419	1.94325e-47	80.6
contig_1886	glutathione S-transferase zeta class-like isoform X1	731	1.23377e-61	84.95
contig_1887	exosome complex component RRP43-like	581	4.06289e-90	89.6
contig_1888	endoplasmic reticulum-type calcium-transporting ATPase 4	653	6.45749e-144	96.05
contig_1889	ubiquitin-conjugating enzyme E2-17 kDa-like	578	5.14805e-19	100
contig_1890	ammonium transporter 1 member 1	233	3.82164e-41	93.9
contig_1891	auxin-responsive SAUR36-like	435	1.38124e-12	84.5
contig_1892	rubredoxin family	813	8.81413e-95	76.85
contig_1894	carboxymethylenebutenolidase homolog	1338	9.5564e-151	81.15
contig_1895	probable phosphatase 2C 35 isoform X1	862	2.1843e-90	82.35
contig_1896	Ubiquitin carboxyl-terminal hydrolase 23	759	2.44105e-57	68.95
contig_1897	thaumatin 1	243	4.14852e-28	87.8
contig_1900	54S ribosomal mitochondrial-like	666	3.80044e-69	91.9
contig_1901	monothiol glutaredoxin-S17	1094	4.82432e-166	91.8
contig_1902	DNA-binding SMUBP-2	558	2.29475e-68	96.55
contig_1903	chaperone chloroplastic	279	3.0877e-53	98.7
contig_1904	ATP-dependent Clp protease ATP-binding subunit clpA homolog chloroplastic	315	3.58051e-62	99.05
contig_1905	eukaryotic translation initiation factor 5A	789	6.82559e-109	97.85
contig_1906	hypothetical protein L484_012849	386	1.05358e-40	70.25
contig_1908	kinesin light chain	742	2.54967e-163	97.05
contig_1909	Glycine dehydrogenase (decarboxylating) mitochondrial	724	4.03311e-146	97
contig_1910	actin cross-linking	463	1.75012e-11	85.4
contig_1911	Cysteine ase RD21a	943	9.975e-73	85.65
contig_1912	CEN 1	538	4.9629e-35	86.6
contig_1913	DEAD-box ATP-dependent RNA helicase 37-like	280	6.79921e-47	92.35
contig_1914	probable GPI-anchored adhesin PGA18	346	5.14057e-18	55.15
contig_1915	SUMO-conjugating enzyme SCE1	975	3.80797e-71	98.8
contig_1917	hypothetical protein L484_003141	295	1.71174e-44	81
contig_1918	Mitochondrial transcription termination factor family isoform 1	1060	2.53566e-131	88.1
contig_1919	PREDICTED: uncharacterized protein LOC107403624	504	9.60778e-33	61.2
contig_1921	Peroxisomal membrane 2	1684	0	82
contig_1923	peptide methionine sulfoxide reductase B5-like	835	8.76762e-102	75.3
contig_1925	histone deacetylase complex subunit SAP18	798	4.62551e-90	88.9
contig_1926	2-oxoglutarate (2OG) and Fe(II)-dependent oxygenase superfamily isoform 1	442	3.48993e-70	95.05
contig_1927	transcription termination antitermination	350	6.63999e-22	72.9
contig_1929	40S ribosomal S11	532	2.44713e-98	96.9
contig_1930	Transcription factor HBP-1a	394	6.55732e-13	83.65
contig_1931	mitochondrial	317	4.00995e-61	95.9
contig_1932	40S ribosomal S6-like	595	7.46836e-58	96.65
contig_1933	Tetratricopeptide repeat-like superfamily	608	4.05668e-55	90.3
contig_1934	alpha-glucan water dikinase chloroplastic isoform X2	1288	0	90.25
contig_1935	pentatricopeptide repeat-containing chloroplastic	770	1.66101e-110	90.15
contig_1936	Nuclear inhibitor of phosphatase 1	401	2.44827e-46	77.75
contig_1937	Post-illumination chlorophyll fluorescence increase isoform 1	884	5.80475e-151	83.3
contig_1939	26S proteasome non-ATPase regulatory subunit 13 homolog A	545	3.44963e-100	97.15
contig_1940	probable indole-3-pyruvate monooxygenase YUCCA10	933	4.19324e-122	83.35
contig_1941	SNW SKI-interacting -like	532	7.25746e-35	93.5
contig_1942	plasma membrane-associated cation-binding 1	653	8.28777e-61	82.25
contig_1943	kDa class V heat shock	487	3.57972e-75	84.8
contig_1944	Aha1 domain-containing isoform 1	414	1.17151e-58	94.1
contig_1945	Alba DNA RNA-binding	615	6.01308e-45	92.45
contig_1946	zinc finger 598	328	1.26665e-32	70.85
contig_1947	probable NOT transcription complex subunit VIP2 isoform X2	955	0	93.45
contig_1948	homeobox-leucine zipper HAT5-like	1352	2.7528e-147	80.45
contig_1950	arogenate dehydrogenase chloroplastic	323	3.44399e-31	90.1
contig_1951	SUPPRESSOR OF MAX2 1	689	3.48553e-67	66.7
contig_1952	biotin carboxyl carrier of acetyl- chloroplastic-like isoform X2	285	3.55264e-20	74.1
contig_1953	70 kDa peptidyl-prolyl isomerase-like	358	1.67747e-11	75.7
contig_1954	signal recognition particle 54 kDa 2	416	1.62222e-37	97.3
contig_1956	hypothetical protein L484_016811	238	6.69269e-25	92.25
contig_1957	elongation factor 1-	414	3.36857e-91	98.65
contig_1958	trichome birefringence-like 16 isoform X1	507	5.38507e-11	66.1
contig_1959	Tryptophan RNA-binding attenuator -like	626	9.28811e-92	91.05
contig_1960	glutathione S-transferase DHAR2-like	272	3.51671e-30	90.9
contig_1961	soluble diacylglycerol acyltransferase	550	3.37848e-35	73.45
contig_1962	PEROXIN-4	607	2.53159e-102	98.1
contig_1963	SPT2 homolog	557	6.9868e-17	77.5
contig_1964	photosystem II core complex s chloroplastic	969	2.39808e-96	83.8
contig_1965	unnamed protein product	775	7.99628e-54	76.6
contig_1966	stress up-regulated Nod 19	401	4.65883e-11	85.05
contig_1968	unknown	380	7.37547e-05	53
contig_1970	evolutionarily carboxy-terminal region	1286	2.25733e-57	81.1
contig_1972	Mitochondrial ubiquitin ligase activator of nfkb 1	504	3.6865e-92	81.35
contig_1973	GPR107-like	332	1.86818e-68	97.9
contig_1974	DUF155 family	384	2.71543e-30	94
contig_1975	oligouridylate-binding 1-like	1421	0	90.95
contig_1976	probable L-type lectin-domain containing receptor kinase	513	6.16875e-44	70.1
contig_1977	ribulose-phosphate 3- chloroplastic-like	246	1.43773e-42	79.25
contig_1978	chloroplastic-like isoform X1	1021	5.51178e-55	93.6
contig_1980	PREDICTED: uncharacterized protein LOC107408103	610	1.69586e-35	77.8
contig_1981	Hypersensitive-induced response 2	892	1.3024e-180	95.2
contig_1983	probable membrane metalloprotease chloroplastic	1022	1.12187e-167	91
contig_1984	pentatricopeptide repeat-containing mitochondrial-like	291	4.48913e-42	82.15
contig_1986	PLASTID MOVEMENT IMPAIRED 2 isoform X1	929	1.57692e-105	75.3
contig_1987	P-loop containing nucleoside triphosphate hydrolases superfamily	418	8.97818e-32	81.55
contig_1990	(R,S)-reticuline 7-O-methyltransferase-like	719	2.35227e-57	82.95
contig_1992	kDa heat shock mitochondrial-like isoform X2	684	5.6157e-95	80.35
contig_1993	probable cytosolic oligopeptidase A	702	5.39414e-37	93.4
contig_1994	Golgi apparatus membrane ECHIDNA	647	9.4876e-121	96.4
contig_1995	NEDD8-activating enzyme E1 regulatory subunit	831	1.50321e-69	94.3
contig_1997	transmembrane 56-like	462	1.90576e-33	93.65
contig_1998	nicotinate-nucleotide pyrophosphorylase [carboxylating] chloroplastic isoform X2	503	6.48964e-30	96.7
contig_1999	heme-binding 2	301	1.18044e-54	88.65
contig_2000	heme-binding 2	317	1.9521e-37	83.2
contig_2001	NAP1-related 1-like	575	2.46504e-101	92.65
contig_2002	actin-depolymerizing factor 2	1051	2.28449e-91	97.95
contig_2003	U-box domain-containing 26-like	347	2.51875e-19	94.7
contig_2004	chloroplast stem-loop binding of 41 kDa chloroplastic	1022	2.20001e-150	96.2
contig_2005	PREDICTED: uncharacterized protein LOC107421764	795	3.55661e-70	75.3
contig_2006	urea-proton symporter DUR3	602	1.19161e-111	92.1
contig_2007	NADH:ubiquinone subunit isoform 1	243	4.29889e-37	93.4
contig_2009	rRNA methyltransferase isoform X1	493	1.28549e-22	89.6
contig_2010	cell wall-associated hydrolase	416	1.79452e-48	90.1
contig_2011	elongation factor 2-like	778	2.58348e-48	94.55
contig_2012	lon protease 2-like	759	3.2615e-73	96.4
contig_2013	actin	1005	3.05111e-120	99.85
contig_2014	pentatricopeptide repeat-containing mitochondrial-like	322	5.16806e-38	78
contig_2015	malate chloroplastic	772	3.77886e-172	96.15
contig_2016	PREDICTED: uncharacterized protein LOC103338681	904	1.04105e-87	79.55
contig_2017	TOM THREE HOMOLOG 1	1715	5.14882e-179	91.15
contig_2018	pathogen-related -like	410	5.54647e-60	79.7
contig_2019	hsp70-Hsp90 organizing 3-like	1393	0	90.2
contig_2021	30S ribosomal chloroplastic	413	6.24672e-79	92.9
contig_2022	ubiquitin-activating enzyme E1 1-like	938	0	93.25
contig_2023	ubiquitin-activating enzyme E1 1-like	499	1.88078e-57	95.95
contig_2024	autophagy-related 3	374	1.0082e-12	99.85
contig_2025	sterile alpha motif domain-containing family	559	4.46481e-47	83.1
contig_2026	hypothetical protein GLYMA_03G1820001, partial	490	7.14733e-66	89.7
contig_2027	lactoylglutathione lyase isoform X1	486	7.18335e-13	95
contig_2029	type IIIa membrane cp-wap13	504	4.25325e-85	94.3
contig_2030	glutathione chloroplastic	382	3.83877e-66	94.5
contig_2032	SH3 domain-containing -like	285	9.60556e-30	59.8
contig_2033	vacuolar -sorting-associated 37 homolog 1	650	2.45138e-108	86.4
contig_2034	chaperone dnaJ 15	908	3.87357e-90	85.85
contig_2035	Omega-6 fatty acid endoplasmic reticulum isozyme 2	1017	0	91.65
contig_2036	V-type proton ATPase subunit d2	228	1.23175e-42	97.95
contig_2038	internal alternative NAD(P)H-ubiquinone oxidoreductase mitochondrial-like	1106	1.26102e-117	93.15
contig_2040	hypothetical protein TRIUR3_22560	388	1.34425e-05	87
contig_2041	Mms zwei	264	1.55525e-07	64.33
contig_2042	pentatricopeptide repeat-containing At3g56550	284	1.34226e-32	73.55
contig_2043	Mog1 DUF1795-like photosystem II reaction center family isoform 1	729	5.07797e-100	92.55
contig_2044	Pre-mRNA-processing-splicing factor 8	383	5.94236e-82	97.6
contig_2045	aspartate--tRNA ligase cytoplasmic	453	2.11995e-35	95.2
contig_2047	OPA3	476	6.54856e-27	83.85
contig_2048	clp protease proteolytic subunit (chloroplast)	519	2.00119e-80	98.2
contig_2049	probable glutathione S-transferase	313	5.92281e-27	81.2
contig_2050	probable acyl-activating enzyme peroxisomal	375	1.73769e-47	87.85
contig_2052	probable pectin methyltransferase QUA2 isoform X1	877	3.46739e-20	93
contig_2053	probable cytokinin riboside 5 -monophosphate phosphoribohydrolase LOGL10 isoform X1	241	2.14125e-21	60.35
contig_2055	RING U-box superfamily isoform 2	537	2.05494e-26	92.1
contig_2056	NAD-dependent epimerase dehydratase family	448	3.38577e-54	92.25
contig_2057	Ubiquitin-like modifier-activating enzyme 5	279	1.63384e-35	79.55
contig_2058	pterin-4-alpha-carbinolamine dehydratase	534	1.04735e-77	77.9
contig_2059	hypothetical protein L484_019963	996	8.45697e-80	68.45
contig_2060	pre-rRNA-processing ESF2	624	2.21188e-37	80.65
contig_2061	homeobox-leucine zipper ATHB-6-like isoform X1	401	1.4705e-23	69.25
contig_2062	metal transporter Nramp2-like	937	7.66255e-109	91.8
contig_2063	la-related 1A	727	1.43111e-64	91.9
contig_2064	Ankyrin repeat domain-containing 2	1634	0	87.75
contig_2065	L-ascorbate peroxidase 6	822	4.14662e-82	86.95
contig_2067	polyadenylate-binding RBP47	963	1.11679e-63	85.65
contig_2069	PRA1 family A1	390	4.1037e-74	97.1
contig_2070	V-type proton ATPase subunit c1	521	1.41334e-50	97
contig_2071	Cysteine chloroplastic chromoplastic	770	1.03596e-96	97.05
contig_2074	Potassium transporter 11	263	2.03326e-46	90.35
contig_2075	NAC domain-containing 69	391	3.61645e-16	61.38
contig_2076	mediator of RNA polymerase II transcription subunit 2-like	443	2.74957e-22	86.15
contig_2077	embryo yellow	231	3.50291e-25	93.1
contig_2078	serine threonine- kinase MHK	522	8.81144e-75	79.3
contig_2080	cell division cycle 48 homolog	1071	0	95.95
contig_2081	glucose-6-phosphate phosphate translocator chloroplastic-like	419	2.00469e-30	98.4
contig_2084	proteasome subunit beta type-6	584	1.15209e-70	97
contig_2085	hypothetical protein L484_009139	481	2.5125e-05	58
contig_2086	probable diphthine methyl ester synthase	471	1.87182e-16	91.35
contig_2087	ribosomal L2 (mitochondrion)	639	3.74057e-72	86.8
contig_2088	PREDICTED: uncharacterized protein LOC8275883 isoform X2	575	4.56269e-94	92.85
contig_2089	60S ribosomal L17-2	377	1.83032e-18	89.35
contig_2090	Low-affinity inorganic phosphate transporter	505	2.13404e-55	70.4
contig_2091	PREDICTED: uncharacterized protein LOC105645369	579	2.73205e-54	96.8
contig_2092	DUF2358 family	491	5.00017e-102	94.55
contig_2093	chlorophyllide a chloroplastic	237	3.6668e-43	96.05
contig_2095	glyceraldehyde-3-phosphate dehydrogenase cytosolic-like	374	1.25335e-80	97.7
contig_2096	atp synthase subunit beta	1507	1.2342e-106	77.25
contig_2097	probable E3 ubiquitin- ligase LUL4	754	6.52761e-97	83.3
contig_2099	Hydroxycinnamoyl-Coenzyme A shikimate quinate hydroxycinnamoyltransferase	1191	3.51774e-168	73.75
contig_2100	callose synthase 9	400	6.97963e-47	98.7
contig_2102	ribosome biogenesis NSA2 homolog	388	4.51884e-26	100
contig_2103	Tetratricopeptide repeat superfamily isoform 2	334	5.53e-66	98.65
contig_2105	type 2 ribosome-inactivating precursor	888	8.21238e-51	53.25
contig_2106	ribosome-inactivating gelonin	912	1.01719e-54	56.8
contig_2108	probable WRKY transcription factor 20 isoform X1	328	1.36752e-15	83.2
contig_2109	glutathione S-transferase U7-like	230	5.65866e-06	86.5
contig_2110	photosystem II reaction center PSB28 chloroplastic	362	1.10036e-56	97.45
contig_2111	soluble inorganic pyrophosphatase chloroplastic-like	362	3.23192e-40	96.25
contig_2112	TBC domain-containing	862	0	90.8
contig_2113	photosystem I P700 chlorophyll a apo (chloroplast)	404	7.00472e-65	99.4
contig_2114	40S ribosomal S27-2	572	1.17028e-54	98.85
contig_2115	Dr1 homolog	774	9.30962e-100	94.4
contig_2116	auxin-responsive IAA16	732	9.01221e-69	73.7
contig_2117	40S ribosomal S13	283	1.81112e-21	100
contig_2118	GTP diphosphokinase chloroplastic	397	2.74529e-09	83.95
contig_2121	60S ribosomal L36-3-like	215	1.91514e-41	99.05
contig_2122	carboxylesterase 1-like	746	1.31475e-78	69.55
contig_2123	hypothetical protein L484_008530	489	6.74879e-32	62.55
contig_2124	charged multivesicular body 1-like	1022	1.1468e-133	96.75
contig_2125	transcription factor PAR1-like	713	2.79408e-24	82.3
contig_2126	mediator of RNA polymerase II transcription subunit 15a-like isoform X2	976	1.0449e-132	86.85
contig_2127	senescence dehydration-associated	279	1.65806e-18	80.65
contig_2128	sigma factor binding chloroplastic-like	368	7.47057e-12	72.45
contig_2129	coiled-coil domain-containing 25	485	6.8033e-105	96.95
contig_2130	caffeic acid-O-	597	1.8056e-69	94.6
contig_2131	6,7-dimethyl-8-ribityllumazine synthase	693	3.8691e-96	74.6
contig_2132	4Fe-4S iron-sulfur binding isoform 2	951	3.30033e-145	79.45
contig_2133	UDP-sugar pyrophosphorylase	382	1.27725e-16	82.6
contig_2134	ribonuclease P subunit p25	766	3.28857e-20	71.25
contig_2135	hypothetical protein L484_008418	633	9.23935e-122	88
contig_2136	40S ribosomal S30	550	6.94542e-34	98.2
contig_2137	Splicing factor U2af large subunit B	1114	0	92.9
contig_2139	signal recognition particle 43 kDa chloroplastic	363	1.82662e-61	87.95
contig_2140	actin	317	3.21195e-68	99.8
contig_2141	sulfoquinovosyl transferase SQD2	366	1.83886e-29	90.9
contig_2143	lipid phosphate phosphatase 2 isoform X2	626	1.20818e-123	87.1
contig_2146	ferredoxin-dependent glutamate chloroplastic	398	2.03135e-69	86.95
contig_2148	chlorophyll a-b binding of LHCII type 1	635	1.65021e-118	93.55
contig_2149	cystathionine gamma-synthase	914	2.98558e-124	94.1
contig_2150	serine threonine- kinase 2 19-like	667	1.13921e-101	89.65
contig_2151	galactinol synthase	503	1.05588e-68	87
contig_2152	citrate glyoxysomal	545	1.81943e-22	89.1
contig_2153	arginine--tRNA chloroplastic mitochondrial-like isoform X2	453	1.68668e-93	95.65
contig_2154	vacuolar sorting-associated 28 homolog 1	498	1.6893e-53	93.05
contig_2155	Receptor kinase HSL1	559	1.6917e-11	69.25
contig_2156	mitogen-activated kinase kinase 9-like	249	1.15736e-49	93.45
contig_2157	chloroplastic	555	7.98719e-13	80.25
contig_2159	hypothetical protein B456_011G186000	411	9.62674e-08	67.83
contig_2162	sodium-coupled neutral amino acid transporter 5-like	611	6.01273e-74	90.95
contig_2163	Eukaryotic initiation factor 4F subunit p150 isoform 2	309	2.41455e-10	87
contig_2164	Ubiquitin carboxyl-terminal hydrolase 13	479	4.62606e-09	80.5
contig_2165	chloroplastic-like	1403	0	78
contig_2167	40S ribosomal S5-like	468	2.77431e-99	100
contig_2168	vesicle transport GOT1B-like	469	3.88763e-52	93.75
contig_2170	TONNEAU 1a-like	534	3.23048e-54	92.35
contig_2171	Histone	228	2.47735e-41	100
contig_2172	coatomer subunit alpha-1	742	3.49994e-153	94.05
contig_2173	hypothetical protein DCAR_001146	880	4.43602e-110	91.2
contig_2174	FK506-binding 2	809	1.62316e-75	89.5
contig_2175	probable nucleolar 5-1	838	1.16807e-121	86.2
contig_2176	vesicle-associated membrane 726	382	7.66646e-25	97.6
contig_2177	F-box FBW2	661	5.60781e-123	84.65
contig_2178	3-hydroxybutyryl- dehydratase	734	1.34023e-141	93.9
contig_2180	hypothetical protein JCGZ_18643	803	6.01665e-84	77
contig_2181	Short-chain dehydrogenase TIC 32	399	9.95149e-32	86.5
contig_2182	pleckstrin homology domain-containing 1-like	479	6.03249e-42	84.35
contig_2183	glyoxylate hydroxypyruvate reductase A HPR2-like	308	2.40525e-15	76.3
contig_2184	Glycine-rich RNA-binding	425	0.000981205	59
contig_2185	hypothetical protein L484_020811	616	4.20931e-29	69.8
contig_2188	MOB kinase activator-like 1	632	2.15068e-70	98.45
contig_2189	rhodanese-like domain-containing chloroplastic	702	2.1876e-71	71.8
contig_2190	phenylalanine--tRNA chloroplastic mitochondrial	973	5.63595e-176	94.4
contig_2192	glucose-1-phosphate adenylyltransferase large subunit 1-like isoform X1	718	2.18784e-116	96.45
contig_2193	riboflavin synthase-like	447	1.00039e-89	91.65
contig_2194	acyl- N-acyltransferase domain	637	8.74919e-122	88.95
contig_2195	probable aquaporin PIP2-8	642	5.60003e-100	89.6
contig_2196	probable WRKY transcription factor 21	289	7.9308e-31	95.3
contig_2197	ubiquitin-associated (DUF1068)	402	6.77329e-19	93
contig_2198	signal peptide peptidase	901	0	95.65
contig_2199	UBP1-associated 2A-like	1207	2.55039e-113	78.1
contig_2200	Transmembrane 9 superfamily member 4	774	9.20721e-110	94
contig_2201	la-related 1C	363	3.18653e-30	69.8
contig_2203	ADP-ribosylation factor 1-like	391	8.45395e-89	99.15
contig_2204	DEK-like isoform X2	336	5.27724e-10	78.3
contig_2205	transcriptional regulator DEF1-like	293	1.29736e-33	73.4
contig_2207	ras-related Rab7	452	2.68274e-30	95.9
contig_2208	SPX and EXS domain-containing 1	661	3.95906e-67	89.7
contig_2209	hypothetical protein L484_010443	338	2.88733e-66	93.75
contig_2210	radial spoke head 10 homolog B-like	304	5.8456e-34	92
contig_2211	photosystem I assembly ycf4 (chloroplast)	487	3.42278e-85	93.15
contig_2212	heavy metal-associated isoprenylated plant 3-like	684	8.62169e-58	58.95
contig_2213	GDSL esterase lipase APG	812	1.09339e-105	86.85
contig_2214	5-methyltetrahydropteroyltriglutamate--homocysteine methyltransferase	499	5.02405e-115	96.5
contig_2215	flowering time control FY	459	3.41404e-28	81.5
contig_2216	elongation factor 1-beta 2	399	4.47033e-44	95.95
contig_2217	#NAME?	203	3.3675e-14	90.9
contig_2218	long chain acyl- synthetase chloroplastic	804	9.06291e-119	92.7
contig_2219	cysteine-rich and transmembrane domain-containing A-like	481	6.58717e-18	70.95
contig_2220	hypothetical protein L484_020955	779	2.91007e-80	83.3
contig_2221	cyclic nucleotide-gated ion channel 1-like	348	1.69635e-49	65.6
contig_2223	probable aquaporin TIP-type	1104	2.38954e-131	87.8
contig_2224	integral membrane	783	6.06476e-127	80.2
contig_2225	leukocyte receptor cluster member 8 homolog isoform X1	291	1.77374e-13	79.75
contig_2226	signal peptidase complex catalytic subunit SEC11A-like	551	2.8443e-81	89.5
contig_2227	probable alpha,alpha-trehalose-phosphate synthase [UDP-forming] 9	585	8.4687e-69	89.6
contig_2228	3-ketoacyl- thiolase peroxisomal	1388	0	95.3
contig_2229	probable serine threonine- kinase WNK11 isoform X2	383	3.97407e-46	87
contig_2230	probable GTP diphosphokinase chloroplastic	533	2.07588e-109	89.85
contig_2232	nicotinamidase 1-like	686	1.84833e-74	85.9
contig_2233	G-type lectin S-receptor-like serine threonine- kinase	322	5.72118e-62	93.95
contig_2234	G-type lectin S-receptor-like serine threonine- kinase At4g27290 isoform X1	867	2.43283e-88	79.55
contig_2235	Defence response isoform 1	481	1.59514e-43	87.15
contig_2236	GTP-binding SAR1A	396	5.94604e-88	99.65
contig_2238	Tetratricopeptide repeat-like superfamily	318	1.60121e-34	72.45
contig_2239	FAR1-RELATED SEQUENCE 6-like	392	6.78677e-14	90.4
contig_2240	pentatricopeptide repeat-containing chloroplastic	419	2.42229e-53	80.65
contig_2242	disease resistance RPP13 1 isoform X2	248	1.25638e-20	64.1
contig_2243	GTP-binding 6	356	5.63532e-16	94.95
contig_2244	PGR5 chloroplastic	1701	7.52952e-179	86.85
contig_2245	ferredoxin-thioredoxin reductase catalytic chloroplastic	792	4.93017e-81	93.95
contig_2246	IWS1 homolog	1017	3.31367e-119	80.15
contig_2247	probable E3 ubiquitin- ligase XERICO	253	1.40067e-21	92.4
contig_2248	DA1-related 1-like isoform X1	698	9.75796e-135	93.2
contig_2249	G3BP	520	1.5327e-50	83.25
contig_2250	B-box zinc finger 22 isoform X1	253	1.38608e-21	60.45
contig_2251	golgin subfamily A member 6 3	394	6.36051e-35	83.8
contig_2252	probable BOI-related E3 ubiquitin- ligase 3	303	3.60713e-25	91.5
contig_2253	exosome complex exonuclease RRP46 homolog	647	3.74853e-108	88.4
contig_2254	profilin	571	2.14173e-84	92.9
contig_2255	magnesium-protoporphyrin IX monomethyl ester [oxidative] chloroplastic	520	1.46067e-102	92.4
contig_2256	eukaryotic translation initiation factor 2 subunit gamma-like	730	4.6712e-82	98.9
contig_2257	ADP-ribosylation factor	322	5.56438e-08	62.8
contig_2258	small heat shock	283	7.43496e-11	89.8
contig_2259	stress-associated endoplasmic reticulum 2-like	223	4.21012e-32	96.6
contig_2260	probable carboxylesterase 12	705	1.08923e-107	76.8
contig_2261	probable galacturonosyltransferase 9	608	3.80472e-51	97.15
contig_2263	hypothetical protein SpolCp017	395	2.42659e-10	67
contig_2264	30S ribosomal chloroplastic	880	1.31023e-106	85.75
contig_2266	4-hydroxy-4-methyl-2-oxoglutarate aldolase 3	486	1.38134e-76	90.45
contig_2267	non-specific phospholipase C1	452	1.19657e-34	91.9
contig_2268	UPF0051 chloroplastic	274	6.18293e-31	100
contig_2269	Photosystem I P700 chlorophyll a apo A2	286	1.23051e-59	99.2
contig_2271	UPF0496 At2g18630-like	845	9.90829e-91	82.45
contig_2272	PREDICTED: uncharacterized protein LOC107423031	332	1.17884e-15	70.4
contig_2273	RALF-like 24	368	1.1133e-39	74.85
contig_2275	cysteine-rich and transmembrane domain-containing A-like isoform X1	441	2.33185e-08	65.7
contig_2276	probable strigolactone esterase DAD2	493	1.07912e-98	92.45
contig_2277	homolog subfamily A member 3	961	3.73807e-166	80.25
contig_2278	ER membrane complex subunit 4-like	403	9.12439e-53	94.35
contig_2279	39S ribosomal L41- mitochondrial-like	639	1.31184e-50	89.55
contig_2281	Adenine phosphoribosyltransferase chloroplastic	296	3.97845e-56	91.25
contig_2282	5 -adenylylsulfate reductase-like 5	290	8.13715e-48	80.55
contig_2283	late embryogenesis abundant Lea14-A	325	1.16685e-23	91.25
contig_2284	Zinc finger CONSTANS-LIKE 14	507	2.04191e-48	62.9
contig_2285	Serine threonine- phosphatase PP1	368	5.34893e-81	99.2
contig_2286	primary amine oxidase-like	270	1.67778e-25	95.4
contig_2287	probable ubiquitin-conjugating enzyme E2 18	264	4.16609e-49	95.6
contig_2288	probable xyloglucan endotransglucosylase hydrolase 28	475	7.97555e-97	93.4
contig_2289	Glucose-6-phosphate 1- cytoplasmic isoform 2	766	2.41589e-127	94.35
contig_2290	Phosphosulfolactate synthase	345	4.05009e-66	89.1
contig_2291	cyclic nucleotide-gated ion channel 1-like isoform X1	299	6.63155e-19	61.2
contig_2292	auxin-induced AUX28-like	345	1.70518e-60	94.3
contig_2295	probable sodium-coupled neutral amino acid transporter 6	386	4.32667e-65	88.75
contig_2296	dnaJ homolog 1-like	402	1.78889e-71	86.65
contig_2297	GTP-binding SAR1A	593	1.16356e-41	99.2
contig_2298	asparagine--tRNA chloroplastic mitochondrial-like	402	3.33776e-85	97.75
contig_2299	chlorophyll(ide) b reductase chloroplastic	323	5.47462e-50	94.8
contig_2300	phosphatidate phosphatase PAH1-like	293	3.05607e-21	94.4
contig_2301	phosphatidate phosphatase PAH1-like	247	3.09851e-50	98.65
contig_2302	mitochondrial outer membrane porin of 34 kDa	298	1.64769e-49	91.9
contig_2304	hypothetical protein PRUPE_ppb014930mg, partial	394	2.31212e-13	80.55
contig_2305	glutamate synthase [NADH] amyloplastic isoform X3	518	3.24174e-76	85.9
contig_2306	deSI At4g17486 isoform X1	480	2.84504e-85	88.4
contig_2307	eukaryotic translation initiation factor 3 subunit L-like	410	2.21938e-86	97.35
contig_2311	calvin cycle CP12- chloroplastic	600	4.8395e-40	83.7
contig_2312	altered inheritance rate of mitochondria 25	245	4.62629e-10	74.45
contig_2313	mRNA cap guanine-N7 methyltransferase 1	331	7.24464e-10	86.8
contig_2315	protochlorophyllide chloroplastic	678	1.25237e-137	90.75
contig_2316	autophagy-related 101	417	3.79357e-46	94.05
contig_2317	conserved oligomeric Golgi complex subunit 4	497	1.3767e-104	95.6
contig_2318	TRIGALACTOSYLDIACYLGLYCEROL chloroplastic	578	4.22246e-71	81.35
contig_2319	transcription termination factor mitochondrial	314	3.12606e-35	89.75
contig_2321	hypothetical protein MANES_10G139500	1042	1.24164e-143	85.6
contig_2322	3-dehydroquinate synthase homolog isoform X2	390	1.05744e-58	87.8
contig_2323	zinc finger chloroplastic-like	770	2.30806e-73	75.7
contig_2324	beta-carotene isomerase chloroplastic	470	3.26938e-62	88.75
contig_2325	mitochondrial import inner membrane translocase subunit Tim13-like	611	3.22919e-39	88.7
contig_2326	NUCLEAR FUSION DEFECTIVE 4-like	415	5.81272e-69	90.3
contig_2327	Eukaryotic elongation factor 5A-1 isoform	289	7.86723e-37	97.2
contig_2328	isoform 1	570	3.70072e-74	96.75
contig_2329	Alpha-1,3-mannosyl-glyco 2-beta-N-acetylglucosaminyltransferase	261	4.85387e-10	88.9
contig_2330	beta-	539	2.13656e-86	89.95
contig_2331	probable small nuclear ribonucleo G	602	3.2047e-45	95.35
contig_2332	transcription factor PCL1-like	287	2.90088e-35	85.95
contig_2334	acetyl- carboxylase 1-like	436	1.4729e-50	83.4
contig_2335	acetyl- carboxylase 1-like	334	3.19732e-54	89.75
contig_2336	probable serine incorporator	387	1.62077e-67	89.9
contig_2340	valine--tRNA ligase-like	768	3.51639e-70	79.45
contig_2341	LURP-one-related 8	451	4.07439e-52	77.2
contig_2342	probable purine permease 5 isoform X2	741	3.70408e-133	92.6
contig_2343	Golgi transport 1	400	1.33716e-61	85.65
contig_2344	mitochondrial dicarboxylate tricarboxylate transporter DTC	794	4.54391e-17	90.75
contig_2345	transcription and mRNA export factor SUS1-like	271	1.8305e-24	92.05
contig_2346	non-specific lipid transfer GPI-anchored 1	784	5.02102e-66	71.1
contig_2347	triose phosphate phosphate non-green chloroplastic-like	828	2.08972e-160	93.45
contig_2349	polyadenylate-binding 2-like	493	2.16759e-65	88.85
contig_2351	ER membrane complex subunit 1	263	6.12442e-43	94.75
contig_2352	BTB POZ and MATH domain-containing 2-like	599	2.44634e-115	92.95
contig_2353	probable receptor kinase TMK1	1255	1.24563e-144	87.35
contig_2354	RING FYVE PHD zinc finger-containing	316	2.15076e-16	94.05
contig_2355	CONSTANS-like 5	480	1.01585e-70	86
contig_2356	hypothetical protein Csa_5G146940	749	5.95326e-17	64.95
contig_2357	probable serine threonine- kinase DDB_G0282963	525	2.56017e-84	84.1
contig_2359	Uncharacterized protein isoform 1	987	1.04776e-105	83.85
contig_2360	50S ribosomal mitochondrial-like	280	4.57057e-50	95.75
contig_2363	J domain-containing spf31	629	3.03132e-62	96.9
contig_2364	peptidyl-prolyl cis-trans isomerase CYP21-1	558	1.9867e-98	94.05
contig_2365	ATP-dependent 6-phosphofructokinase 3-like	570	5.72565e-53	86.75
contig_2366	casein kinase I homolog 2-like	423	5.3346e-17	97.05
contig_2367	RTF2 homolog	605	1.84992e-30	68.25
contig_2368	maturase (chloroplast)	749	5.80332e-166	95.75
contig_2369	SNF1-related kinase regulatory subunit gamma-like PV42a	273	2.00046e-31	77.45
contig_2370	adenosylhomocysteinase	1137	6.86719e-171	97.65
contig_2371	RNA polymerase alpha subunit (chloroplast)	676	4.15004e-158	94.75
contig_2372	CHLOROPLAST IMPORT APPARATUS 2	359	6.96538e-32	73.15
contig_2374	probable zinc metalloprotease chloroplastic	713	3.0864e-119	93
contig_2375	aspartic and glutamic acid-rich -like	516	4.76148e-30	81.1
contig_2376	50S ribosomal chloroplastic	670	9.83524e-64	90.9
contig_2377	40S ribosomal S26-3-like	553	3.81481e-17	79.6
contig_2378	40S ribosomal S26-3-like	429	5.78608e-17	78.9
contig_2379	glutathione S-transferase U17-like	717	5.85206e-67	74.55
contig_2380	heat shock 90-1	209	4.6512e-39	98.5
contig_2381	ubiquitin 5	209	6.05735e-18	100
contig_2382	RING-H2 finger ATL56-like	326	5.49328e-25	62.25
contig_2383	NRT1 PTR FAMILY -like	376	1.2198e-56	91.5
contig_2384	Signal recognition particle 54 kDa 2	287	6.98259e-56	97.95
contig_2385	Ankyrin repeat family isoform 1	837	1.59247e-93	88.8
contig_2386	annexin D2-like	460	1.68378e-38	85.95
contig_2387	50S ribosomal chloroplastic	554	1.94793e-36	88.2
contig_2388	1-aminocyclopropane-1-carboxylate oxidase	1222	0	92.45
contig_2389	hypothetical protein L484_022691	1054	1.61845e-105	73.55
contig_2390	plant F1L3-4	409	5.9951e-38	81.4
contig_2391	ribosomal RNA processing 1 homolog	327	8.51111e-38	75.25
contig_2392	cellulose synthase A catalytic subunit 3 [UDP-forming]-like	542	3.84009e-47	98.8
contig_2393	NAD(P)-binding rossmann-fold	433	2.09743e-76	87.5
contig_2395	photosystem I reaction center subunit chloroplastic	253	3.06725e-16	67.7
contig_2396	serine arginine-rich splicing factor RS2Z32-like isoform X1	658	1.76455e-100	87.1
contig_2398	hypothetical protein PRUPE_ppa010802mg	773	1.94072e-99	67.05
contig_2399	DNA replication complex GINS PSF2	493	2.34344e-13	90.5
contig_2400	T-complex 1 subunit zeta 1	753	3.03396e-100	97.25
contig_2401	histidinol phosphate aminotransferase 1	337	7.91942e-38	95.5
contig_2404	nuclease HARBI1	493	2.48881e-83	85.15
contig_2405	probable galactinol--sucrose galactosyltransferase 6	423	4.98904e-26	68.35
contig_2406	trafficking particle complex II-specific subunit 120 homolog	322	1.05007e-57	92.25
contig_2407	hypersensitive-induced response 1	844	0	97.8
contig_2408	NADH-plastoquinone oxidoreductase subunit 5 (chloroplast)	446	1.5106e-35	91.75
contig_2409	ankyrin repeat and SAM domain-containing 6	299	1.29665e-27	93.2
contig_2411	dual specificity phosphatase 12-like	314	7.68218e-56	91.65
contig_2412	PREDICTED: uncharacterized protein LOC101301139	298	2.22036e-35	75.05
contig_2413	phosphoglycerate mutase AT74H	987	9.45989e-132	78.6
contig_2414	kinase chloroplastic	519	2.89846e-116	97.45
contig_2419	chloroplast stem-loop binding of 41 kDa chloroplastic	484	5.94798e-102	92.85
contig_2420	histone H1	815	3.06284e-38	73.45
contig_2421	40S ribosomal S5	337	6.01049e-53	99.9
contig_2422	40S ribosomal S5	256	1.05104e-51	98.8
[truncated: 16,050 more rows]
