# Supplementary material for: Genome-wide transcriptome profiling of transgenic hop (Humulus lupulus L.) constitutively overexpressing HlWRKY1 and HlWDR1 transcription factors
Source: BMC Genomics. 2018 Oct 11;19:739. doi: 10.1186/s12864-018-5125-8 (PMC6180420; doi:10.1186/s12864-018-5125-8)
Supplement: Supplementary file 9 — Table S4. Transcription factors identified in the transcriptome of hop. (XLS 106 kb) [file 12864_2018_5125_MOESM9_ESM.xls]

## Sheet: Sheet1
Table S4: Transcription factors identified in the transcriptome of hop.
Family	Family_type	Sequence_Acc	Domains
WD40-like	transcription factor	contig_22896_ORF+2	IPR001680,IPR017986
MYB-HB-like	transcription factor	contig_22903_ORF-1	IPR001005,IPR009057,IPR015495
WD40-like	transcription factor	contig_22907_ORF-1	IPR001680,IPR017986
bZIP	transcription factor	contig_22917_ORF+3	IPR004827,IPR011616,IPR011700
WD40-like	transcription factor	contig_22954_ORF-2	IPR001680,IPR017986
SBP	transcription factor	contig_22966_ORF-1	IPR004333
DICER	post-transcriptional gene silencing	contig_22996_ORF-1	IPR005034
C2C2-Dof	transcription factor	contig_23019_ORF+2	IPR003851
BED-type(Zn)	transcription factor/ chromatin remodeling	contig_23025_ORF+3	IPR003656
C2H2	transcription factor	contig_2097_ORF-3	IPR001841,IPR018957
C2C2-Dof	transcription factor	contig_23073_ORF-2	IPR003851
GRAS	transcription factor	contig_23111_ORF+1	IPR005202
HSF-type-DNA-binding	transcription factor	contig_210_ORF-3	IPR000232
CCHC(Zn)	transcription factor interactor and regulator	contig_23149_ORF+1	IPR001878
JmjC	transcription factor & chromatin remodeling &Metalloenzymes	contig_23197_ORF+2	IPR003347
C3H	transcription factor	contig_23200_ORF+3	IPR000571
C2H2	transcription factor	contig_23207_ORF+2	IPR015880
BES/BZR	transcription factor	contig_23242_ORF+3	IPR008540
FAR	transcription factor	contig_23245_ORF+2	IPR004330
Hap3/NF-YB	transcription factor	contig_2115_ORF-1	IPR003958,IPR009072
SET	chromatin remodeling	contig_23272_ORF-2	IPR001214
PHD	chromatin regulator	contig_23280_ORF+3	IPR001965,IPR011011
bHLH	transcription factor	contig_23306_ORF+3	IPR011598
RR-A-type	response regulator and putative novel transcription factor	contig_23320_ORF+3	IPR001789
CCHC(Zn)	transcription factor interactor and regulator	contig_23342_ORF-2	IPR001878
WRKY	transcription factor	contig_23347_ORF-3	IPR003657
ARID	transcription factor & chromatin remodeling	contig_23356_ORF+2	IPR001606
B3-Domain	transcription factor	contig_23383_ORF-2	IPR003340
WD40-like	transcription factor	contig_23412_ORF+1	IPR001680,IPR017986
C2H2	transcription factor	contig_23448_ORF-3	IPR001841,IPR013083,IPR018957
C2H2	transcription factor	contig_23468_ORF+2	IPR001841,IPR013083,IPR018957
PHD	chromatin regulator	contig_23474_ORF+1	IPR001841,IPR001965,IPR011011,IPR013083,IPR019786,IPR019787
WRKY	transcription factor	contig_23489_ORF+1	IPR003657
bHLH	transcription factor	contig_23529_ORF-1	IPR011598
Homobox-WOX	transcription factor	contig_23533_ORF-2	IPR001356,IPR009057
PHD	chromatin regulator	contig_23552_ORF+3	IPR001965,IPR011011,IPR013083,IPR019787
CHROMO-DOMAIN	chromatin remodeling & transcriptional activation	contig_2139_ORF+1	IPR000953,IPR016197
Hap3/NF-YB	transcription factor	contig_2171_ORF+3	IPR009072
WRKY	transcription factor	contig_2196_ORF+3	IPR003657
C2H2	transcription factor	contig_2247_ORF+2	IPR001841,IPR013083,IPR018957
C2H2	transcription factor	contig_2252_ORF+1	IPR001841
Znf-B	transcription factor interactor and regulator	contig_2284_ORF+3	IPR000315
BTB-POZ	chromatin remodeling & transcription regulator	contig_2352_ORF+2	IPR000210,IPR011333
Znf-B	transcription factor interactor and regulator	contig_2355_ORF+2	IPR000315
C2C2-CO-like	transcription factor	contig_2372_ORF-2	IPR010402
CCHC(Zn)	transcription factor interactor and regulator	contig_2396_ORF+2	IPR001878
MBF1	transcription factor	contig_2448_ORF+1	IPR013729
Hap3/NF-YB	transcription factor	contig_2452_ORF-2	IPR009072
MYB-HB-like	transcription factor	contig_2458_ORF+3	IPR001005,IPR001878,IPR006447,IPR009057
A20-like	putative novel transcription regulator	contig_2460_ORF-2	IPR000058
WD40-like	transcription factor	contig_2493_ORF+3	IPR001680,IPR015943,IPR017986,IPR019775
bZIP	transcription factor	contig_2531_ORF+1	IPR004827,IPR011616,IPR011700
WD40-like	transcription factor	contig_2561_ORF+3	IPR001680,IPR017986
MYB-HB-like	transcription factor	contig_2583_ORF-1	IPR001005,IPR009057
Hap3/NF-YB	transcription factor	contig_2629_ORF+1	IPR009072
C2H2	transcription factor	contig_264_ORF+3	IPR001841,IPR002110,IPR013083
CCHC(Zn)	transcription factor interactor and regulator	contig_2890_ORF+1	IPR001878
C2H2	transcription factor	contig_2893_ORF-1	IPR015880
C2C2-CO-like	transcription factor	contig_2910_ORF+3	IPR010402
AP2-EREBP	transcription factor	contig_2963_ORF-1	IPR001471
bZIP	transcription factor	contig_2974_ORF+1	IPR004827,IPR011616,IPR011700
PHD	chromatin regulator	contig_2975_ORF-3	IPR001841,IPR001965,IPR011011,IPR013083,IPR019786,IPR019787
C2C2-CO-like	transcription factor	contig_2982_ORF+1	IPR010399,IPR010402
TIFY	transcription factor	contig_2982_ORF+1	IPR010399,IPR010402
C2H2	transcription factor	contig_2992_ORF-1	IPR007087,IPR015880
Hap3/NF-YB	transcription factor	contig_3011_ORF-3	IPR009072
CCHC(Zn)	transcription factor interactor and regulator	contig_3023_ORF+3	IPR001878
C2C2-CO-like	transcription factor	contig_3045_ORF+1	IPR000315,IPR010402
CCHC(Zn)	transcription factor interactor and regulator	contig_3052_ORF+2	IPR001878
BTB-POZ	chromatin remodeling & transcription regulator	contig_3063_ORF-1	IPR000197,IPR000210,IPR011333
HMG	chromatin remodeling & transcriptional activation	contig_3104_ORF+2	IPR009071
CCHC(Zn)	transcription factor interactor and regulator	contig_3105_ORF+1	IPR001878
PLATZ	putative novel transcription repressor	contig_3115_ORF+3	IPR006734
Lambda-DB	putative novel transcription factor	contig_3124_ORF-2	IPR010982
Homobox-WOX	transcription factor	contig_3157_ORF+3	IPR001356,IPR009057
C2H2	transcription factor	contig_3234_ORF-1	IPR001841,IPR013083,IPR018957
Znf-LSD	transcription factor	contig_328_ORF-1	IPR005735
CCHC(Zn)	transcription factor interactor and regulator	contig_3336_ORF-2	IPR001878
BTB-POZ	chromatin remodeling & transcription regulator	contig_3419_ORF+2	IPR000210,IPR011333
GRAS	transcription factor	contig_3468_ORF-2	IPR005202
C3H	transcription factor	contig_3482_ORF-2	IPR000571
bHLH	transcription factor	contig_3493_ORF+1	IPR011598
CCHC(Zn)	transcription factor interactor and regulator	contig_3494_ORF+3	IPR001878
AP2-EREBP	transcription factor	contig_3510_ORF+3	IPR001471
WD40-like	transcription factor	contig_3516_ORF+2	IPR001680
C2H2	transcription factor	contig_3524_ORF-3	IPR015880
C2C2-YABBY	transcription factor	contig_3532_ORF+2	IPR006780,IPR009071
Hap3/NF-YB	transcription factor	contig_3607_ORF+1	IPR003958,IPR009072
WD40-like	transcription factor	contig_3643_ORF+1	IPR001680,IPR017986
C2H2	transcription factor	contig_3674_ORF-2	IPR001841,IPR018957
C3H	transcription factor	contig_3743_ORF+3	IPR000571
WD40-like	transcription factor	contig_3829_ORF+2	IPR001680,IPR017986
ssDNA-binding-TF	transcription factor	contig_3847_ORF-2	IPR003173,IPR009044
WD40-like	transcription factor	contig_379_ORF+2	IPR001680,IPR015943,IPR017986
NAM	transcription factor	contig_3874_ORF+2	IPR003441
SET	chromatin remodeling	contig_3877_ORF-2	IPR001214
Hap3/NF-YB	transcription factor	contig_3884_ORF+2	IPR009072
C2C2-CO-like	transcription factor	contig_3890_ORF+2	IPR010402
AP2-EREBP	transcription factor	contig_3928_ORF+3	IPR001471
C2C2-GATA	transcription factor	contig_393_ORF+1	IPR000679,IPR013088
bHLH	transcription factor	contig_4022_ORF-3	IPR011598
Hap3/NF-YB	transcription factor	contig_4029_ORF+2	IPR009072
SAP	transcription regulator	contig_4030_ORF-1	IPR003034
AP2-EREBP	transcription factor	contig_4035_ORF+2	IPR001471
Homeodomain-LIKE	transcription regulator	contig_4046_ORF+1	IPR009057
MYB-HB-like	transcription factor	contig_4070_ORF+3	IPR001005,IPR006447,IPR009057
bHLH	transcription factor	contig_399_ORF+2	IPR011598
C2H2	transcription factor	contig_4088_ORF+1	IPR001841,IPR013083,IPR018957
CCHC(Zn)	transcription factor interactor and regulator	contig_4130_ORF+1	IPR001878
Bromodomain	chromatin remodeler	contig_4220_ORF-3	IPR001487
WD40-like	transcription factor	contig_4222_ORF-1	IPR001680,IPR015943,IPR017986
B3-Domain	transcription factor	contig_4227_ORF+3	IPR003340
WD40-like	transcription factor	contig_4266_ORF-2	IPR001680,IPR017986
WD40-like	transcription factor	contig_4316_ORF+1	IPR001680
Hap3/NF-YB	transcription factor	contig_4339_ORF-1	IPR003958,IPR009072
WD40-like	transcription factor	contig_4371_ORF-3	IPR015943,IPR017986
C2H2	transcription factor	contig_4428_ORF+3	IPR001841
C2H2	transcription factor	contig_4433_ORF+1	IPR015880
bHLH	transcription factor	contig_4440_ORF-1	IPR011598
A20-like	putative novel transcription regulator	contig_4442_ORF-3	IPR000058,IPR002653
JmjC	transcription factor & chromatin remodeling &Metalloenzymes	contig_4457_ORF+3	IPR003347
RR-A-type	response regulator and putative novel transcription factor	contig_439_ORF+1	IPR001789
CW-Zn	putative transcription factor & chromatin remodeling	contig_4518_ORF-3	IPR011124
C3H	transcription factor	contig_4526_ORF-3	IPR000571
MYB-HB-like	transcription factor	contig_4529_ORF-3	IPR001005,IPR009057
HMG	chromatin remodeling & transcriptional activation	contig_442_ORF+1	IPR009071
C2H2	transcription factor	contig_4564_ORF-3	IPR001841,IPR013083,IPR018957
WRKY	transcription factor	contig_4589_ORF+2	IPR003657
WD40-like	transcription factor	contig_4607_ORF-3	IPR015943,IPR019775
WD40-like	transcription factor	contig_4607_ORF-2	IPR001680
C2C2-GATA	transcription factor	contig_4635_ORF+1	IPR000679,IPR013088
CCHC(Zn)	transcription factor interactor and regulator	contig_4658_ORF+1	IPR001878
C2H2	transcription factor	contig_4699_ORF-3	IPR001841,IPR018957
Hap3/NF-YB	transcription factor	contig_4707_ORF+2	IPR003958,IPR009072
WRKY	transcription factor	contig_459_ORF+1	IPR003657
C2H2	transcription factor	contig_4797_ORF+2	IPR001841,IPR013083,IPR018957
C2H2	transcription factor	contig_4813_ORF+3	IPR007087
C2H2	transcription factor	contig_4837_ORF+1	IPR001841
WRKY	transcription factor	contig_4857_ORF+2	IPR003657
AUX-IAA	transcription factor interactor and regulator	contig_476_ORF-3	IPR011525
A20-like	putative novel transcription regulator	contig_4895_ORF+2	IPR000058,IPR002653
B3-Domain	transcription factor	contig_4940_ORF+1	IPR003340
A20-like	putative novel transcription regulator	contig_4944_ORF+1	IPR000058
Hap3/NF-YB	transcription factor	contig_484_ORF+3	IPR009072
C2H2	transcription factor	contig_4995_ORF-3	IPR001841
HMG	chromatin remodeling & transcriptional activation	contig_4997_ORF-3	IPR009071
CCHC(Zn)	transcription factor interactor and regulator	contig_5112_ORF-2	IPR001878
A20-like	putative novel transcription regulator	contig_5164_ORF-1	IPR000058,IPR002653
WD40-like	transcription factor	contig_5176_ORF+3	IPR001680,IPR015943,IPR017986,IPR019775
Hap3/NF-YB	transcription factor	contig_5195_ORF+2	IPR003958,IPR009072
Znf-B	transcription factor interactor and regulator	contig_5221_ORF+1	IPR000315
WD40-like	transcription factor	contig_5251_ORF+1	IPR001680,IPR017986
WRKY	transcription factor	contig_5252_ORF+3	IPR003657
WD40-like	transcription factor	contig_5255_ORF-2	IPR001680,IPR017986
WD40-like	transcription factor	contig_5269_ORF+3	IPR001680,IPR015943,IPR017986,IPR019775
FHA-SMAD	transcription factor interactor and regulator	contig_5272_ORF-2	IPR008984
C2C2-GATA	transcription factor	contig_5287_ORF-1	IPR000679
C2H2	transcription factor	contig_5305_ORF-2	IPR001841,IPR013083,IPR018957
CW-Zn	putative transcription factor & chromatin remodeling	contig_5383_ORF+2	IPR011124
MYB-HB-like	transcription factor	contig_5405_ORF-1	IPR001005,IPR001356,IPR006447,IPR009057,IPR017930
GRAS	transcription factor	contig_5411_ORF+2	IPR005202
WD40-like	transcription factor	contig_5431_ORF+1	IPR001680,IPR017986
CCHC(Zn)	transcription factor interactor and regulator	contig_5434_ORF+1	IPR001878
S1Fa-like	transcription factor	contig_5458_ORF-2	IPR006779
TUBBY	transcription factor	contig_5474_ORF+1	IPR000007
C2C2-CO-like	transcription factor	contig_5476_ORF+1	IPR010402
MYB-HB-like	transcription factor	contig_541_ORF+1	IPR001005,IPR001878,IPR006447,IPR009057
bHLH	transcription factor	contig_5574_ORF+3	IPR011598
B3-Domain	transcription factor	contig_5576_ORF-2	IPR003340
MYB-HB-like	transcription factor	contig_5601_ORF+2	IPR001005,IPR009057,IPR017877
HMG	chromatin remodeling & transcriptional activation	contig_550_ORF+3	IPR009071
C2H2	transcription factor	contig_5625_ORF+1	IPR015880
C2H2	transcription factor	contig_5640_ORF+2	IPR001841,IPR013083,IPR018957
Hap3/NF-YB	transcription factor	contig_555_ORF-2	IPR009072
C2H2	transcription factor	contig_5695_ORF+1	IPR001841,IPR013083,IPR017907,IPR018957
C2H2	transcription factor	contig_5706_ORF+3	IPR001841
WD40-like	transcription factor	contig_5777_ORF+1	IPR001680
WD40-like	transcription factor	contig_5796_ORF+1	IPR001680
WD40-like	transcription factor	contig_5957_ORF-1	IPR001680,IPR015943,IPR017986
WD40-like	transcription factor	contig_5964_ORF+3	IPR001680,IPR015943,IPR017986
bZIP	transcription factor	contig_5982_ORF+2	IPR004827,IPR011616,IPR011700
PHD	chromatin regulator	contig_6035_ORF-2	IPR001965,IPR011011,IPR019787
WRKY	transcription factor	contig_6046_ORF+1	IPR003657
Hap3/NF-YB	transcription factor	contig_599_ORF+2	IPR003956,IPR003958,IPR009072
C2H2	transcription factor	contig_6156_ORF+3	IPR001841,IPR013083
GRAS	transcription factor	contig_6242_ORF+2	IPR005202
JmjC	transcription factor & chromatin remodeling &Metalloenzymes	contig_6284_ORF+1	IPR003347
C2H2	transcription factor	contig_6318_ORF+2	IPR001841
NAM	transcription factor	contig_6336_ORF+3	IPR003441
C2C2-GATA	transcription factor	contig_6337_ORF-1	IPR000679,IPR013088
C2H2	transcription factor	contig_6339_ORF-2	IPR001841,IPR013083,IPR018957
C2H2	transcription factor	contig_6384_ORF+2	IPR001841,IPR013083,IPR018957
WD40-like	transcription factor	contig_624_ORF+2	IPR001680,IPR015943,IPR017986
WD40-like	transcription factor	contig_624_ORF+3	IPR001680,IPR015943,IPR017986
Hap3/NF-YB	transcription factor	contig_6407_ORF+2	IPR009072
WD40-like	transcription factor	contig_6437_ORF+1	IPR001680,IPR017986
C2H2	transcription factor	contig_6440_ORF+3	IPR001841,IPR018957
CHROMO-DOMAIN	chromatin remodeling & transcriptional activation	contig_6447_ORF+2	IPR000953,IPR016197
GeBP	transcription factor	contig_6449_ORF+3	IPR007592
WD40-like	transcription factor	contig_6451_ORF+1	IPR001680,IPR015943,IPR017986
WD40-like	transcription factor	contig_6452_ORF-3	IPR001680,IPR015943,IPR017986,IPR019775
TCP	transcription factor	contig_6465_ORF-3	IPR005333,IPR017887
WD40-like	transcription factor	contig_6479_ORF+1	IPR001680,IPR015943,IPR017986
EIL	transcription factor	contig_6480_ORF+2	IPR006957
GRAS	transcription factor	contig_6481_ORF-3	IPR005202
A20-like	putative novel transcription regulator	contig_6492_ORF-1	IPR002653
CCHC(Zn)	transcription factor interactor and regulator	contig_6498_ORF-1	IPR001878
MYB-HB-like	transcription factor	contig_6501_ORF+2	IPR001005,IPR009057,IPR015495
C2H2	transcription factor	contig_6511_ORF-2	IPR001841,IPR018957
WD40-like	transcription factor	contig_6524_ORF+2	IPR001680,IPR015943,IPR017986
C2H2	transcription factor	contig_635_ORF+1	IPR001841,IPR018957
CHROMO-DOMAIN	chromatin remodeling & transcriptional activation	contig_6535_ORF-2	IPR016197
C2C2-YABBY	transcription factor	contig_6546_ORF+2	IPR006780,IPR009071
WRKY	transcription factor	contig_6558_ORF+3	IPR003657
Hap3/NF-YB	transcription factor	contig_6569_ORF+2	IPR009072
PLATZ	putative novel transcription repressor	contig_640_ORF+3	IPR006734
C2H2	transcription factor	contig_6588_ORF+2	IPR001841
MYB-HB-like	transcription factor	contig_6593_ORF+3	IPR001005,IPR006447,IPR009057
TIFY	transcription factor	contig_645_ORF+2	IPR010399
C2H2	transcription factor	contig_6641_ORF+3	IPR001841,IPR013083
bHLH	transcription factor	contig_6645_ORF-2	IPR011598
WD40-like	transcription factor	contig_6646_ORF+1	IPR001680
C2H2	transcription factor	contig_6671_ORF+3	IPR001841,IPR013083,IPR018957
C2H2	transcription factor	contig_6684_ORF+2	IPR001841
Hap3/NF-YB	transcription factor	contig_6688_ORF-3	IPR009072
C2H2	transcription factor	contig_6712_ORF-3	IPR001841
C2H2	transcription factor	contig_6713_ORF-3	IPR001841,IPR018957
WD40-like	transcription factor	contig_6714_ORF+1	IPR001680,IPR017986
bHLH	transcription factor	contig_6716_ORF+3	IPR011598
WD40-like	transcription factor	contig_6719_ORF-1	IPR001680,IPR017986
HD-ZIP	transcription factor	contig_654_ORF+3	IPR001356,IPR006712,IPR009057
bZIP	transcription factor	contig_6748_ORF+1	IPR004827,IPR011616,IPR011700
C2H2	transcription factor	contig_6775_ORF+1	IPR015880
C2H2	transcription factor	contig_6790_ORF+1	IPR001841,IPR013083,IPR018957
LIM	transcription factor interactor and regulator	contig_6814_ORF+1	IPR001781
MYB-HB-like	transcription factor	contig_665_ORF-2	IPR001005,IPR009057,IPR015495
GRAS	transcription factor	contig_6854_ORF-1	IPR005202
WD40-like	transcription factor	contig_6876_ORF+2	IPR001680,IPR017986
C2H2	transcription factor	contig_6945_ORF+2	IPR000571,IPR001841,IPR018957
C3H	transcription factor	contig_6945_ORF+2	IPR000571,IPR001841,IPR018957
CCHC(Zn)	transcription factor interactor and regulator	contig_6949_ORF+3	IPR001878
WD40-like	transcription factor	contig_6958_ORF-3	IPR001680,IPR017986
MYB-HB-like	transcription factor	contig_7000_ORF+3	IPR001005,IPR009057
C2H2	transcription factor	contig_7033_ORF+1	IPR001841
C2H2	transcription factor	contig_7038_ORF-2	IPR001841,IPR013083,IPR018957
WD40-like	transcription factor	contig_7073_ORF+2	IPR001680,IPR015943,IPR017986
Hap3/NF-YB	transcription factor	contig_691_ORF+1	IPR009072
WD40-like	transcription factor	contig_7089_ORF+2	IPR001680,IPR017986
CCHC(Zn)	transcription factor interactor and regulator	contig_7150_ORF-3	IPR001878,IPR006564
AUX-IAA	transcription factor interactor and regulator	contig_7196_ORF+2	IPR011525
C2C2-CO-like	transcription factor	contig_7205_ORF+1	IPR010402
C2C2-CO-like	transcription factor	contig_711_ORF-2	IPR010402
C2H2	transcription factor	contig_7278_ORF+3	IPR001841,IPR018957
C2H2	transcription factor	contig_7331_ORF-3	IPR001841,IPR018957
C2H2	transcription factor	contig_7351_ORF-1	IPR001841
WD40-like	transcription factor	contig_7357_ORF-2	IPR001680,IPR017986
MADS-MIKC	transcription factor	contig_7410_ORF+2	IPR002100,IPR002487
WD40-like	transcription factor	contig_7438_ORF-1	IPR001680,IPR015943,IPR017986
TUBBY	transcription factor	contig_7469_ORF+3	IPR000007
PHD	chromatin regulator	contig_7482_ORF+3	IPR001965,IPR011011,IPR019787
Bromodomain	chromatin remodeler	contig_7514_ORF+2	IPR001487
WD40-like	transcription factor	contig_7519_ORF+2	IPR001680,IPR017986
Hap3/NF-YB	transcription factor	contig_7539_ORF+2	IPR003958,IPR009072
bHLH	transcription factor	contig_7545_ORF+2	IPR011598
C2H2	transcription factor	contig_7555_ORF-1	IPR001841,IPR018957
CHROMO-DOMAIN	chromatin remodeling & transcriptional activation	contig_7571_ORF+2	IPR000953,IPR016197
GRF	transcription factor	contig_7581_ORF-3	IPR010666
Hap3/NF-YB	transcription factor	contig_7631_ORF+3	IPR009072
B3-Domain	transcription factor	contig_7633_ORF+3	IPR003340
A20-like	putative novel transcription regulator	contig_7648_ORF+1	IPR002653
C2H2	transcription factor	contig_7686_ORF+1	IPR015880
C2H2	transcription factor	contig_7699_ORF-3	IPR001841,IPR018957
B3-Domain	transcription factor	contig_7741_ORF+3	IPR003340
NAM	transcription factor	contig_7752_ORF+1	IPR003441
bHLH	transcription factor	contig_7775_ORF+3	IPR011598
MYB-HB-like	transcription factor	contig_7817_ORF+3	IPR001005,IPR009057,IPR015495,IPR017877,IPR017930
C2C2-Dof	transcription factor	contig_7838_ORF-3	IPR003851
bHLH	transcription factor	contig_7856_ORF+2	IPR011598
RR-A-type	response regulator and putative novel transcription factor	contig_7905_ORF+2	IPR001789
CCHC(Zn)	transcription factor interactor and regulator	contig_7907_ORF+3	IPR001878
C2H2	transcription factor	contig_7922_ORF-2	IPR001841,IPR013083
C2H2	transcription factor	contig_7925_ORF-3	IPR001841
LisH	transcription factor interactor and regulator	contig_7948_ORF+2	IPR006594
bZIP	transcription factor	contig_7964_ORF-3	IPR004827,IPR011616,IPR011700
C2H2	transcription factor	contig_7992_ORF+2	IPR000571,IPR001841,IPR013083,IPR017907,IPR018957
C3H	transcription factor	contig_7992_ORF+2	IPR000571,IPR001841,IPR013083,IPR017907,IPR018957
C2H2	transcription factor	contig_8011_ORF+3	IPR001841,IPR018957
WD40-like	transcription factor	contig_8033_ORF+2	IPR001680,IPR017986
C2H2	transcription factor	contig_8049_ORF+2	IPR001841,IPR018957
HMG	chromatin remodeling & transcriptional activation	contig_8092_ORF+3	IPR000116
RR-A-type	response regulator and putative novel transcription factor	contig_8122_ORF-1	IPR001789
Hap3/NF-YB	transcription factor	contig_8125_ORF+3	IPR003958,IPR009072
Homeodomain-LIKE	transcription regulator	contig_8187_ORF+3	IPR009057
GAGA-Binding-like	transcription factor	contig_8199_ORF+2	IPR010409
GAGA-Binding-like	transcription factor	contig_8199_ORF+3	IPR010409
C2H2	transcription factor	contig_8204_ORF+1	IPR001841,IPR018957
C2C2-GATA	transcription factor	contig_8260_ORF+3	IPR000679
TUBBY	transcription factor	contig_8279_ORF+1	IPR000007
Hap2/NF-YA	transcription factor	contig_8285_ORF-2	IPR001289
Znf-B	transcription factor interactor and regulator	contig_8287_ORF+3	IPR000315
ARID	transcription factor & chromatin remodeling	contig_8425_ORF+3	IPR001606,IPR001965,IPR011011,IPR013083
PHD	chromatin regulator	contig_8425_ORF+3	IPR001606,IPR001965,IPR011011,IPR013083
Homeodomain-LIKE	transcription regulator	contig_8435_ORF+2	IPR006455,IPR009057
ZF-HD	transcription factor	contig_8435_ORF+2	IPR006455,IPR009057
WD40-like	transcription factor	contig_8452_ORF-3	IPR015943
C2H2	transcription factor	contig_8457_ORF+1	IPR001841,IPR013083,IPR018957
CCHC(Zn)	transcription factor interactor and regulator	contig_8481_ORF+3	IPR001878
AP2-EREBP	transcription factor	contig_8497_ORF-1	IPR001471
bHLH	transcription factor	contig_8518_ORF+2	IPR011598
Homobox-WOX	transcription factor	contig_8545_ORF+1	IPR001356,IPR009057
GRAS	transcription factor	contig_8618_ORF+3	IPR005202
TAZ	transcription factor and/or regulators	contig_8641_ORF-1	IPR000197
Hap3/NF-YB	transcription factor	contig_842_ORF+2	IPR009072
C2H2	transcription factor	contig_8805_ORF+3	IPR001841,IPR013083,IPR018957
AP2-EREBP	transcription factor	contig_8853_ORF-2	IPR001471
C2H2	transcription factor	contig_8873_ORF-2	IPR001841
MYB-HB-like	transcription factor	contig_8879_ORF+2	IPR001005,IPR009057,IPR017877
MADS-MIKC	transcription factor	contig_8882_ORF-2	IPR002100,IPR002487
WD40-like	transcription factor	contig_8931_ORF+2	IPR001680,IPR017986
SET	chromatin remodeling	contig_8932_ORF+3	IPR001214
A20-like	putative novel transcription regulator	contig_8939_ORF-2	IPR000058
C2H2	transcription factor	contig_8954_ORF+1	IPR007087
WD40-like	transcription factor	contig_8987_ORF-3	IPR017986
Hap3/NF-YB	transcription factor	contig_8998_ORF+3	IPR009072
WD40-like	transcription factor	contig_9012_ORF+1	IPR001680,IPR017986
Hap3/NF-YB	transcription factor	contig_9056_ORF-2	IPR009072
C2H2	transcription factor	contig_9061_ORF+2	IPR001841
WD40-like	transcription factor	contig_9087_ORF+1	IPR001680,IPR015943
HMG	chromatin remodeling & transcriptional activation	contig_9090_ORF+2	IPR009071
C2H2	transcription factor	contig_9093_ORF+3	IPR001841,IPR013083
C2H2	transcription factor	contig_9135_ORF+2	IPR001841,IPR018957
bZIP	transcription factor	contig_9137_ORF+1	IPR004827,IPR011616,IPR011700
MYB-HB-like	transcription factor	contig_9161_ORF-1	IPR001005,IPR009057,IPR017930
C2H2	transcription factor	contig_9210_ORF+3	IPR007087,IPR015880
MYB-HB-like	transcription factor	contig_9213_ORF-1	IPR001005,IPR006447,IPR009057,IPR017930
WD40-like	transcription factor	contig_9215_ORF+3	IPR001680,IPR015943,IPR017986
PHD	chromatin regulator	contig_9232_ORF+3	IPR001965,IPR011011,IPR019787
WRKY	transcription factor	contig_9273_ORF+2	IPR003657
C2C2-CO-like	transcription factor	contig_907_ORF-2	IPR010402
HMG	chromatin remodeling & transcriptional activation	contig_9316_ORF-2	IPR009071
SET	chromatin remodeling	contig_9331_ORF+3	IPR001214
WD40-like	transcription factor	contig_9334_ORF+3	IPR001680,IPR015943,IPR017986
AP2-EREBP	transcription factor	contig_911_ORF+2	IPR001471
TUBBY	transcription factor	contig_9381_ORF+2	IPR000007
GRAS	transcription factor	contig_9394_ORF+2	IPR005202
C2H2	transcription factor	contig_915_ORF-2	IPR001841,IPR018957
C3H	transcription factor	contig_9441_ORF+2	IPR000571
C2H2	transcription factor	contig_9452_ORF+2	IPR001841,IPR018957
ssDNA-binding-TF	transcription factor	contig_9469_ORF+1	IPR003173,IPR009044
TUBBY	transcription factor	contig_9473_ORF+2	IPR000007
AUX-IAA	transcription factor interactor and regulator	contig_9476_ORF+3	IPR011525
WD40-like	transcription factor	contig_9506_ORF+3	IPR001680,IPR017986
Hap3/NF-YB	transcription factor	contig_926_ORF+1	IPR009072
C2H2	transcription factor	contig_9559_ORF-1	IPR015880
C2H2	transcription factor	contig_9569_ORF+1	IPR015880
C2H2	transcription factor	contig_9575_ORF-2	IPR001841,IPR018957
WD40-like	transcription factor	contig_9581_ORF-2	IPR001680,IPR017986
bZIP	transcription factor	contig_9655_ORF+3	IPR004827,IPR011616,IPR011700
C2H2	transcription factor	contig_9695_ORF+1	IPR001841,IPR018957
Znf-LSD	transcription factor	contig_9712_ORF-2	IPR005735
Hap3/NF-YB	transcription factor	contig_945_ORF-3	IPR003958,IPR009072
bZIP	transcription factor	contig_9756_ORF-3	IPR004827,IPR011616,IPR011700
PHD	chromatin regulator	contig_9761_ORF+1	IPR001841,IPR001965,IPR013083,IPR018957
C2H2	transcription factor	contig_9771_ORF-3	IPR001841,IPR018957
C2H2	transcription factor	contig_9793_ORF+3	IPR001841,IPR018957
CCHC(Zn)	transcription factor interactor and regulator	contig_9808_ORF-3	IPR001878
C2C2-GATA	transcription factor	contig_9834_ORF+3	IPR000679,IPR013088
bZIP	transcription factor	contig_9858_ORF+3	IPR004827,IPR011616,IPR011700
Hap3/NF-YB	transcription factor	contig_9860_ORF+2	IPR009072
HMG	chromatin remodeling & transcriptional activation	contig_9865_ORF+2	IPR009071
bHLH	transcription factor	contig_9866_ORF+2	IPR011598
C2H2	transcription factor	contig_9902_ORF-3	IPR001841
GRAS	transcription factor	contig_9916_ORF+2	IPR005202
WD40-like	transcription factor	contig_9943_ORF+2	IPR001680,IPR017986
C3H	transcription factor	contig_9978_ORF-2	IPR000571
MYB-HB-like	transcription factor	contig_9980_ORF+1	IPR001005,IPR009057
WD40-like	transcription factor	contig_9998_ORF+1	IPR001680,IPR015943,IPR017986
RR-A-type	response regulator and putative novel transcription factor	contig_10000_ORF-3	IPR001789
C2H2	transcription factor	contig_10082_ORF-1	IPR001841,IPR018957
C2C2-CO-like	transcription factor	contig_980_ORF+2	IPR010402
C2H2	transcription factor	contig_10118_ORF+3	IPR001841
SET	chromatin remodeling	contig_10122_ORF+2	IPR001214
HD-ZIP	transcription factor	contig_10206_ORF+3	IPR006456
ZF-HD	transcription factor	contig_10206_ORF+3	IPR006456
WD40-like	transcription factor	contig_10229_ORF-1	IPR001680
SET	chromatin remodeling	contig_10253_ORF-2	IPR001214
C2H2	transcription factor	contig_10256_ORF+3	IPR001841,IPR013083,IPR018957
C2H2	transcription factor	contig_10263_ORF-2	IPR001841,IPR013083,IPR018957
Hap3/NF-YB	transcription factor	contig_995_ORF+3	IPR009072
FHA-SMAD	transcription factor interactor and regulator	contig_10288_ORF-1	IPR008984
C2C2-CO-like	transcription factor	contig_10311_ORF+1	IPR010402
C2H2	transcription factor	contig_10314_ORF+1	IPR001841,IPR013083,IPR017907
C2H2	transcription factor	contig_10321_ORF+3	IPR001841,IPR018957
CCHC(Zn)	transcription factor interactor and regulator	contig_10324_ORF+2	IPR001878
C2H2	transcription factor	contig_1002_ORF-1	IPR001841
WD40-like	transcription factor	contig_10347_ORF-1	IPR001680,IPR017986
AUX-IAA	transcription factor interactor and regulator	contig_10365_ORF+1	IPR011525
C2H2	transcription factor	contig_10372_ORF+1	IPR001841,IPR013083,IPR017907,IPR018957
Hap3/NF-YB	transcription factor	contig_10378_ORF+2	IPR009072
C2H2	transcription factor	contig_10397_ORF+1	IPR001841,IPR013083,IPR018957
C2H2	transcription factor	contig_10464_ORF+1	IPR015880
C2H2	transcription factor	contig_10473_ORF+2	IPR007087,IPR015880
Hap3/NF-YB	transcription factor	contig_10492_ORF+1	IPR009072
C2H2	transcription factor	contig_10499_ORF+2	IPR001841,IPR018957
TUBBY	transcription factor	contig_10505_ORF+2	IPR000007
C2H2	transcription factor	contig_10550_ORF-1	IPR001841,IPR013083,IPR018957
WD40-like	transcription factor	contig_1025_ORF+1	IPR001680,IPR015943,IPR017986
WD40-like	transcription factor	contig_1026_ORF+3	IPR001680,IPR015943,IPR017986
Homobox-WOX	transcription factor	contig_10644_ORF-1	IPR001356,IPR008422,IPR009057
Homeodomain-TALE-KNOX	transcription factor	contig_10644_ORF-1	IPR001356,IPR008422,IPR009057
TIFY	transcription factor	contig_10672_ORF-3	IPR010399
C2H2	transcription factor	contig_10686_ORF+2	IPR001841,IPR013083,IPR018957
WD40-like	transcription factor	contig_10695_ORF+2	IPR001680,IPR015943,IPR017986,IPR019775
C2H2	transcription factor	contig_10714_ORF+3	IPR001841
RR-A-type	response regulator and putative novel transcription factor	contig_10737_ORF+3	IPR001789
C2H2	transcription factor	contig_1043_ORF+3	IPR001841,IPR013083,IPR018957
Homeodomain-LIKE	transcription regulator	contig_10800_ORF+2	IPR009057
C2H2	transcription factor	contig_10820_ORF+1	IPR001841,IPR013083
AS2-LOB	transcription factor	contig_10828_ORF+2	IPR004883
MYB-HB-like	transcription factor	contig_10835_ORF+1	IPR001005,IPR009057
WRKY	transcription factor	contig_1049_ORF+3	IPR003657
AP2-EREBP	transcription factor	contig_10865_ORF-2	IPR001471
Bromodomain	chromatin remodeler	contig_10912_ORF+1	IPR001487,IPR018359
AP2-EREBP	transcription factor	contig_10938_ORF+1	IPR001471
MYB-HB-like	transcription factor	contig_10939_ORF+1	IPR001005,IPR009057
C2H2	transcription factor	contig_10948_ORF-3	IPR015880
HMG	chromatin remodeling & transcriptional activation	contig_10970_ORF+2	IPR009071
C3H	transcription factor	contig_10985_ORF+1	IPR000571
WD40-like	transcription factor	contig_10986_ORF+1	IPR001680,IPR015943,IPR017986,IPR019775
Znf-B	transcription factor interactor and regulator	contig_10997_ORF+1	IPR000315
WD40-like	transcription factor	contig_11003_ORF-1	IPR001680,IPR015943,IPR017986,IPR019775
CHROMO-DOMAIN	chromatin remodeling & transcriptional activation	contig_11011_ORF+2	IPR000953,IPR016197
C3H	transcription factor	contig_11031_ORF+3	IPR000571
CCHC(Zn)	transcription factor interactor and regulator	contig_11034_ORF-1	IPR001878
CCHC(Zn)	transcription factor interactor and regulator	contig_11056_ORF+2	IPR001878
AS2-LOB	transcription factor	contig_11097_ORF+3	IPR004883
GRAS	transcription factor	contig_11102_ORF+3	IPR005202
Znf-LSD	transcription factor	contig_11147_ORF+3	IPR005735
CCHC(Zn)	transcription factor interactor and regulator	contig_11198_ORF+3	IPR001878
Homobox-WOX	transcription factor	contig_11270_ORF-1	IPR001356,IPR009057
Homobox-WOX	transcription factor	contig_11281_ORF-2	IPR001356,IPR009057
Homobox-WOX	transcription factor	contig_11339_ORF+1	IPR001356,IPR009057
NAM	transcription factor	contig_11385_ORF+2	IPR003441
LisH	transcription factor interactor and regulator	contig_11449_ORF-1	IPR006594
WD40-like	transcription factor	contig_11470_ORF+1	IPR001680
JmjC	transcription factor & chromatin remodeling &Metalloenzymes	contig_11476_ORF+2	IPR003347
CCHC(Zn)	transcription factor interactor and regulator	contig_11478_ORF+3	IPR001878
WD40-like	transcription factor	contig_11523_ORF+1	IPR001680,IPR017986
C2H2	transcription factor	contig_11587_ORF+3	IPR001841,IPR018957
C2H2	transcription factor	contig_11608_ORF+3	IPR001841,IPR013083,IPR018957
C2H2	transcription factor	contig_11629_ORF-2	IPR001841
BTB-POZ	chromatin remodeling & transcription regulator	contig_11705_ORF+3	IPR000210,IPR011333
GAGA-Binding-like	transcription factor	contig_11714_ORF+3	IPR010409
Tc-PD	transcription coactivator	contig_112_ORF+2	IPR001533
bZIP	transcription factor	contig_11724_ORF-1	IPR004827,IPR011616,IPR011700
WD40-like	transcription factor	contig_11725_ORF+3	IPR001680,IPR017986
bHLH	transcription factor	contig_11727_ORF+2	IPR011598
C2H2	transcription factor	contig_11728_ORF+2	IPR001841,IPR018957
Homobox-WOX	transcription factor	contig_11735_ORF+2	IPR001356,IPR008422,IPR009057
Homeodomain-TALE-KNOX	transcription factor	contig_11735_ORF+2	IPR001356,IPR008422,IPR009057
WD40-like	transcription factor	contig_11772_ORF+1	IPR017986
C2H2	transcription factor	contig_11787_ORF-3	IPR001841,IPR018957
GRAS	transcription factor	contig_11808_ORF+3	IPR005202
C2H2	transcription factor	contig_11812_ORF-2	IPR001841,IPR018957
GRAS	transcription factor	contig_11820_ORF-1	IPR005202
C2H2	transcription factor	contig_113_ORF+2	IPR001841
AP2-EREBP	transcription factor	contig_11842_ORF+2	IPR001471
PHD	chromatin regulator	contig_11866_ORF+3	IPR001841,IPR011011,IPR013083,IPR018957
CCHC(Zn)	transcription factor interactor and regulator	contig_11915_ORF-2	IPR001878
SET	chromatin remodeling	contig_11963_ORF+1	IPR001214
WD40-like	transcription factor	contig_12000_ORF+1	IPR001680,IPR015943,IPR017986,IPR019775
bHLH	transcription factor	contig_12074_ORF+2	IPR011598
C2C2-GATA	transcription factor	contig_12097_ORF+1	IPR000679,IPR013088
WD40-like	transcription factor	contig_12111_ORF+1	IPR001680,IPR017986
WD40-like	transcription factor	contig_12119_ORF+1	IPR001680,IPR015943,IPR017986
Hap3/NF-YB	transcription factor	contig_1170_ORF+2	IPR009072
C2H2	transcription factor	contig_12147_ORF+3	IPR001841,IPR013083,IPR018957
RR-A-type	response regulator and putative novel transcription factor	contig_12175_ORF-1	IPR001789
Hap3/NF-YB	transcription factor	contig_1176_ORF+1	IPR009072
AUX-IAA	transcription factor interactor and regulator	contig_12208_ORF+3	IPR011525
C2H2	transcription factor	contig_12223_ORF-2	IPR007087,IPR013087,IPR015880
C2H2	transcription factor	contig_12248_ORF+2	IPR001841,IPR013083,IPR018957
PHD	chromatin regulator	contig_1186_ORF-2	IPR001841,IPR001965,IPR011011,IPR019787
C2H2	transcription factor	contig_12316_ORF-3	IPR007087
WD40-like	transcription factor	contig_12339_ORF+1	IPR015943,IPR017986
WRKY	transcription factor	contig_12350_ORF+2	IPR003657
MYB-HB-like	transcription factor	contig_12371_ORF-1	IPR001005,IPR006447,IPR009057
BTB-POZ	chromatin remodeling & transcription regulator	contig_12388_ORF+2	IPR000210,IPR011333
WD40-like	transcription factor	contig_12485_ORF+3	IPR001680,IPR015943,IPR017986
Tc-PD	transcription coactivator	contig_12489_ORF+2	IPR001533
Hap2/NF-YA	transcription factor	contig_12511_ORF+2	IPR001289,IPR018362
WRKY	transcription factor	contig_12550_ORF+1	IPR003657
MYB-HB-like	transcription factor	contig_12561_ORF-1	IPR001005,IPR006447,IPR009057
C2H2	transcription factor	contig_12586_ORF-1	IPR001841
CHROMO-DOMAIN	chromatin remodeling & transcriptional activation	contig_12605_ORF+1	IPR016197
B3-Domain	transcription factor	contig_12608_ORF+2	IPR003340
Bromodomain	chromatin remodeler	contig_12629_ORF+1	IPR001487
CCHC(Zn)	transcription factor interactor and regulator	contig_12640_ORF+3	IPR001878
C2H2	transcription factor	contig_12685_ORF+2	IPR001841
Znf-B	transcription factor interactor and regulator	contig_1229_ORF+2	IPR000315
AP2-EREBP	transcription factor	contig_12752_ORF-3	IPR001471
FAR	transcription factor	contig_12786_ORF+3	IPR004330
AP2-EREBP	transcription factor	contig_12812_ORF+1	IPR001471
BTB-POZ	chromatin remodeling & transcription regulator	contig_12818_ORF+3	IPR011333
WD40-like	transcription factor	contig_12828_ORF+3	IPR001680,IPR017986
C2H2	transcription factor	contig_1240_ORF+3	IPR001841,IPR018957
WD40-like	transcription factor	contig_12858_ORF+1	IPR001680,IPR017986
A20-like	putative novel transcription regulator	contig_1243_ORF+1	IPR000058
C2C2-CO-like	transcription factor	contig_12896_ORF+1	IPR010402
WD40-like	transcription factor	contig_12909_ORF+3	IPR001680,IPR015943,IPR017986,IPR019775
WD40-like	transcription factor	contig_12929_ORF+2	IPR001680,IPR017986
GAGA-Binding-like	transcription factor	contig_12945_ORF+2	IPR010409
C2H2	transcription factor	contig_12968_ORF+1	IPR001841
GRAS	transcription factor	contig_12980_ORF+1	IPR005202
WD40-like	transcription factor	contig_13012_ORF+2	IPR001680,IPR017986
C3H	transcription factor	contig_13016_ORF-2	IPR000571
AP2-EREBP	transcription factor	contig_13085_ORF+3	IPR001471
C2H2	transcription factor	contig_1264_ORF-2	IPR001841
WD40-like	transcription factor	contig_13124_ORF-3	IPR001680,IPR017986
C2H2	transcription factor	contig_13137_ORF-2	IPR001841
Homobox-WOX	transcription factor	contig_13155_ORF-2	IPR001356,IPR008422,IPR009057
Homeodomain-TALE-KNOX	transcription factor	contig_13155_ORF-2	IPR001356,IPR008422,IPR009057
C2C2-CO-like	transcription factor	contig_1273_ORF+3	IPR010402
WD40-like	transcription factor	contig_13219_ORF+2	IPR001680,IPR017986
CCHC(Zn)	transcription factor interactor and regulator	contig_13254_ORF+1	IPR001878
WD40-like	transcription factor	contig_13272_ORF-3	IPR017986
WD40-like	transcription factor	contig_13322_ORF-3	IPR001680,IPR015943,IPR017986
SET	chromatin remodeling	contig_13324_ORF+1	IPR001214
ssDNA-binding-TF	transcription factor	contig_13328_ORF+2	IPR009044,IPR013742
CCHC(Zn)	transcription factor interactor and regulator	contig_13419_ORF+1	IPR001878
C2H2	transcription factor	contig_1294_ORF-1	IPR015880
WD40-like	transcription factor	contig_13601_ORF+1	IPR015943
WD40-like	transcription factor	contig_13635_ORF+2	IPR001680,IPR017986
WD40-like	transcription factor	contig_13654_ORF+3	IPR001680,IPR017986
WD40-like	transcription factor	contig_13661_ORF+3	IPR001680,IPR017986
MYB-HB-like	transcription factor	contig_13825_ORF-1	IPR001005,IPR009057,IPR017884
MYB/SANT	transcription factor	contig_13825_ORF-1	IPR001005,IPR009057,IPR017884
C2H2	transcription factor	contig_13828_ORF-3	IPR001841
AP2-EREBP	transcription factor	contig_13855_ORF+3	IPR001471
bHLH	transcription factor	contig_13980_ORF-1	IPR011598
FHA-SMAD	transcription factor interactor and regulator	contig_1352_ORF+3	IPR008984
AP2-EREBP	transcription factor	contig_14178_ORF+2	IPR001471
Hap3/NF-YB	transcription factor	contig_14199_ORF-2	IPR003958,IPR009072
AS2-LOB	transcription factor	contig_14203_ORF+2	IPR004883
RR-A-type	response regulator and putative novel transcription factor	contig_14207_ORF-2	IPR001789
GRF	transcription factor	contig_14215_ORF-1	IPR010666
WD40-like	transcription factor	contig_14287_ORF-2	IPR001680,IPR017986
WD40-like	transcription factor	contig_14290_ORF+3	IPR001680,IPR015943,IPR017986
AP2-EREBP	transcription factor	contig_1369_ORF-3	IPR001471
Hap3/NF-YB	transcription factor	contig_14359_ORF-1	IPR003958,IPR009072
GRAS	transcription factor	contig_14366_ORF-3	IPR005202
GRAS	transcription factor	contig_14368_ORF+3	IPR005202
Homobox-WOX	transcription factor	contig_14381_ORF-2	IPR001356,IPR008422,IPR009057
Homeodomain-TALE-KNOX	transcription factor	contig_14381_ORF-2	IPR001356,IPR008422,IPR009057
MYB-HB-like	transcription factor	contig_14400_ORF-3	IPR001005,IPR009057,IPR017877
C2C2-GATA	transcription factor	contig_14440_ORF-3	IPR000679,IPR010402,IPR013088
GRAS	transcription factor	contig_14459_ORF-3	IPR005202
BED-type(Zn)	transcription factor/ chromatin remodeling	contig_14473_ORF+3	IPR003656
ssDNA-binding-TF	transcription factor	contig_14539_ORF-2	IPR009044,IPR013742
C2H2	transcription factor	contig_14572_ORF+3	IPR001841,IPR018957
A20-like	putative novel transcription regulator	contig_14597_ORF+2	IPR000058
BTB-POZ	chromatin remodeling & transcription regulator	contig_14699_ORF-3	IPR011333
PHD	chromatin regulator	contig_14778_ORF+1	IPR001965,IPR011011,IPR019787
WD40-like	transcription factor	contig_14788_ORF+3	IPR001680,IPR017986
WD40-like	transcription factor	contig_14796_ORF-3	IPR001680,IPR017986
PLATZ	putative novel transcription repressor	contig_14804_ORF-2	IPR006734
Hap3/NF-YB	transcription factor	contig_1414_ORF+1	IPR009072
FHA-SMAD	transcription factor interactor and regulator	contig_14851_ORF-3	IPR008984
Homobox-WOX	transcription factor	contig_14865_ORF+1	IPR001356,IPR009057
PHD	chromatin regulator	contig_14890_ORF+1	IPR001965,IPR011011,IPR019787
WD40-like	transcription factor	contig_14924_ORF+2	IPR001680
MYB-HB-like	transcription factor	contig_14948_ORF+1	IPR001005,IPR006447,IPR009057
C2H2	transcription factor	contig_14993_ORF-3	IPR001841,IPR013083,IPR017907,IPR018957
C3H	transcription factor	contig_14998_ORF+1	IPR000571
WD40-like	transcription factor	contig_15037_ORF-2	IPR001680,IPR017986
JmjC	transcription factor & chromatin remodeling &Metalloenzymes	contig_15076_ORF+1	IPR003347
WD40-like	transcription factor	contig_15087_ORF-2	IPR001680,IPR015943,IPR017986
WD40-like	transcription factor	contig_15088_ORF+3	IPR001680,IPR015943,IPR017986
WD40-like	transcription factor	contig_15110_ORF+1	IPR001680,IPR017986
WD40-like	transcription factor	contig_15142_ORF+1	IPR001680,IPR017986
GRAS	transcription factor	contig_15148_ORF+2	IPR005202
C2H2	transcription factor	contig_15183_ORF+3	IPR007087,IPR015880
FHA-SMAD	transcription factor interactor and regulator	contig_1447_ORF+3	IPR008984
bHLH	transcription factor	contig_15190_ORF+3	IPR011598
C2H2	transcription factor	contig_15210_ORF+1	IPR007087
C2H2	transcription factor	contig_15230_ORF-3	IPR001841,IPR013083,IPR018957
SET	chromatin remodeling	contig_15232_ORF+1	IPR001214
C2H2	transcription factor	contig_15255_ORF+1	IPR001841
FAR	transcription factor	contig_15273_ORF-2	IPR004330
MYB-HB-like	transcription factor	contig_15280_ORF+2	IPR001005,IPR006447,IPR009057
WD40-like	transcription factor	contig_15429_ORF+1	IPR001680,IPR017986
WD40-like	transcription factor	contig_15455_ORF+3	IPR001680,IPR015943,IPR017986
bHLH	transcription factor	contig_15457_ORF-2	IPR011598
MBF1	transcription factor	contig_15461_ORF+1	IPR013729
GeBP	transcription factor	contig_15463_ORF+3	IPR007592
PHD	chromatin regulator	contig_15511_ORF+2	IPR001965,IPR011011
CCHC(Zn)	transcription factor interactor and regulator	contig_15554_ORF-2	IPR001878
C2C2-Dof	transcription factor	contig_15580_ORF+3	IPR003851
WRKY	transcription factor	contig_15583_ORF+1	IPR003657
bZIP	transcription factor	contig_1485_ORF+3	IPR004827,IPR011616,IPR011700
C2H2	transcription factor	contig_1488_ORF-1	IPR015880
bZIP	transcription factor	contig_15672_ORF+3	IPR004827,IPR011616,IPR011700
WD40-like	transcription factor	contig_15677_ORF-2	IPR001680,IPR015943,IPR017986,IPR019775
TAZ	transcription factor and/or regulators	contig_1491_ORF+2	IPR000197
AP2-EREBP	transcription factor	contig_15688_ORF+3	IPR001471
CCHC(Zn)	transcription factor interactor and regulator	contig_15774_ORF-1	IPR001878
C2H2	transcription factor	contig_15780_ORF+1	IPR001841,IPR018957
C2H2	transcription factor	contig_15789_ORF+3	IPR001841,IPR013083,IPR018957
SET	chromatin remodeling	contig_15816_ORF+2	IPR001214
SET	chromatin remodeling	contig_15824_ORF-3	IPR001214
AUX-IAA	transcription factor interactor and regulator	contig_15844_ORF+2	IPR011525
GRAS	transcription factor	contig_15887_ORF+1	IPR005202
WD40-like	transcription factor	contig_15897_ORF+3	IPR001680
Homobox-WOX	transcription factor	contig_15907_ORF+3	IPR001356,IPR009057
C2H2	transcription factor	contig_15914_ORF+1	IPR015880
C2H2	transcription factor	contig_15963_ORF+2	IPR001841
WD40-like	transcription factor	contig_16000_ORF+3	IPR001680,IPR017986
C2H2	transcription factor	contig_16004_ORF-2	IPR001841,IPR018957
WD40-like	transcription factor	contig_16019_ORF-3	IPR015943,IPR017986
FYR	chromatin remodeling & transcription regulator	contig_16035_ORF+3	IPR003889
Hap3/NF-YB	transcription factor	contig_16065_ORF+2	IPR009072
GRAS	transcription factor	contig_16084_ORF+2	IPR005202
WRKY	transcription factor	contig_16109_ORF+1	IPR003657
C2H2	transcription factor	contig_16146_ORF+2	IPR001841,IPR013083,IPR018957
AP2-EREBP	transcription factor	contig_16154_ORF+2	IPR001471
bZIP	transcription factor	contig_16203_ORF-3	IPR004827
C2C2-GATA	transcription factor	contig_16226_ORF+1	IPR000679,IPR013088
C2H2	transcription factor	contig_16232_ORF+3	IPR001781,IPR001841,IPR013083,IPR018957
LIM	transcription factor interactor and regulator	contig_16232_ORF+3	IPR001781,IPR001841,IPR013083,IPR018957
WRKY	transcription factor	contig_16244_ORF+2	IPR003657
C2H2	transcription factor	contig_16266_ORF+2	IPR001841,IPR013083,IPR017907,IPR018957
GRAS	transcription factor	contig_16318_ORF+1	IPR005202
C2C2-CO-like	transcription factor	contig_16329_ORF-1	IPR010402
SET	chromatin remodeling	contig_16360_ORF+2	IPR001214
LIM	transcription factor interactor and regulator	contig_16369_ORF+1	IPR001781
C2H2	transcription factor	contig_16382_ORF+1	IPR001841,IPR013083,IPR018957
WD40-like	transcription factor	contig_16472_ORF-2	IPR001680,IPR017986
SET	chromatin remodeling	contig_16482_ORF+2	IPR001214
WD40-like	transcription factor	contig_16522_ORF-2	IPR001680,IPR017986
LisH	transcription factor interactor and regulator	contig_16549_ORF+3	IPR006594
WD40-like	transcription factor	contig_16552_ORF+2	IPR001680,IPR015943,IPR017986
C2H2	transcription factor	contig_16582_ORF+1	IPR001841,IPR013083
PHD	chromatin regulator	contig_16608_ORF-3	IPR001965,IPR011011,IPR019787
C2H2	transcription factor	contig_16642_ORF-2	IPR001841
CCHC(Zn)	transcription factor interactor and regulator	contig_16648_ORF+3	IPR001878
Hap3/NF-YB	transcription factor	contig_16653_ORF+2	IPR003958,IPR009072
C2H2	transcription factor	contig_16718_ORF-1	IPR001841,IPR018957
C3H	transcription factor	contig_16757_ORF+1	IPR000571
C2H2	transcription factor	contig_16778_ORF+2	IPR001841,IPR013083,IPR017907,IPR018957
SNF2	chromatin remodeling	contig_16787_ORF+3	IPR000330
WD40-like	transcription factor	contig_1593_ORF+2	IPR001680,IPR015943,IPR017986
C2H2	transcription factor	contig_16845_ORF-3	IPR001841,IPR018957
MYB-HB-like	transcription factor	contig_16872_ORF+2	IPR001005,IPR006447,IPR009057
WD40-like	transcription factor	contig_16877_ORF-3	IPR001680,IPR017986
SET	chromatin remodeling	contig_16905_ORF+3	IPR001214
C2H2	transcription factor	contig_16918_ORF+3	IPR001841
B3-Domain	transcription factor	contig_16948_ORF-1	IPR003340
CCHC(Zn)	transcription factor interactor and regulator	contig_16998_ORF-1	IPR001878,IPR006564
C2H2	transcription factor	contig_17035_ORF+2	IPR001841,IPR018957
C2H2	transcription factor	contig_17066_ORF+2	IPR007087
C2H2	transcription factor	contig_17087_ORF+1	IPR001841,IPR018957
WRKY	transcription factor	contig_17139_ORF+2	IPR003657
C2H2	transcription factor	contig_17166_ORF-3	IPR001841,IPR018957
JmjC	transcription factor & chromatin remodeling &Metalloenzymes	contig_17186_ORF+1	IPR003347
Hap3/NF-YB	transcription factor	contig_1629_ORF+2	IPR009072
C3H	transcription factor	contig_17254_ORF+3	IPR000571
WD40-like	transcription factor	contig_17370_ORF+1	IPR017986
FAR	transcription factor	contig_17401_ORF+2	IPR004330
Hap3/NF-YB	transcription factor	contig_17417_ORF+2	IPR009072
SET	chromatin remodeling	contig_17539_ORF+1	IPR001214
Hap3/NF-YB	transcription factor	contig_17549_ORF+3	IPR009072
WD40-like	transcription factor	contig_17614_ORF+3	IPR001680,IPR015943,IPR017986
CHROMO-DOMAIN	chromatin remodeling & transcriptional activation	contig_17708_ORF+3	IPR000953,IPR016197
BTB-POZ	chromatin remodeling & transcription regulator	contig_17739_ORF-1	IPR011333
HSF-type-DNA-binding	transcription factor	contig_17748_ORF-2	IPR000232
C2H2	transcription factor	contig_17762_ORF-2	IPR001841
WD40-like	transcription factor	contig_1677_ORF-2	IPR001680,IPR017986
WD40-like	transcription factor	contig_17826_ORF+1	IPR001680,IPR017986
C2H2	transcription factor	contig_17833_ORF+2	IPR015880
GRAS	transcription factor	contig_17951_ORF+2	IPR005202
SET	chromatin remodeling	contig_17973_ORF+2	IPR001214
CCHC(Zn)	transcription factor interactor and regulator	contig_18031_ORF+3	IPR001878
WD40-like	transcription factor	contig_18073_ORF+2	IPR001680,IPR015943,IPR017986
C3H	transcription factor	contig_18144_ORF+3	IPR000571
C3H-WRC/GRF	transcription factor interactor and regulator	contig_18210_ORF+2	IPR014977
AUX-IAA	transcription factor interactor and regulator	contig_1719_ORF-1	IPR011525
WD40-like	transcription factor	contig_18291_ORF+3	IPR015943
WD40-like	transcription factor	contig_18336_ORF+2	IPR001680,IPR015943,IPR017986
GRAS	transcription factor	contig_18372_ORF+1	IPR005202
AS2-LOB	transcription factor	contig_18449_ORF+3	IPR004883
WRKY	transcription factor	contig_18566_ORF-3	IPR003657
MYB-HB-like	transcription factor	contig_18588_ORF-2	IPR001005,IPR009057
BTB-POZ	chromatin remodeling & transcription regulator	contig_18592_ORF+2	IPR011333
WD40-like	transcription factor	contig_18600_ORF+2	IPR001680,IPR017986
bZIP	transcription factor	contig_18665_ORF-1	IPR004827,IPR011616,IPR011700
bHLH	transcription factor	contig_18738_ORF+3	IPR011598
Znf-LSD	transcription factor	contig_18767_ORF+1	IPR005735
C2H2	transcription factor	contig_18769_ORF+3	IPR007087,IPR013087,IPR015880
WRKY	transcription factor	contig_18777_ORF+3	IPR003657
AUX-IAA	transcription factor interactor and regulator	contig_18802_ORF+3	IPR011525
WD40-like	transcription factor	contig_18830_ORF+3	IPR001680,IPR015943,IPR017986
WD40-like	transcription factor	contig_18872_ORF-1	IPR001680,IPR015943,IPR017986
CHROMO-DOMAIN	chromatin remodeling & transcriptional activation	contig_18915_ORF-2	IPR000953,IPR016197
C2H2	transcription factor	contig_18919_ORF-2	IPR001841,IPR018957
MYB-HB-like	transcription factor	contig_18932_ORF-2	IPR001005,IPR009057,IPR017884
MYB/SANT	transcription factor	contig_18932_ORF-2	IPR001005,IPR009057,IPR017884
Znf-B	transcription factor interactor and regulator	contig_18983_ORF-1	IPR000315
MYB-HB-like	transcription factor	contig_19007_ORF-1	IPR006447,IPR009057
AUX-IAA	transcription factor interactor and regulator	contig_19125_ORF+3	IPR011525
C2H2	transcription factor	contig_19177_ORF+3	IPR001841,IPR018957
Bromodomain	chromatin remodeler	contig_19248_ORF+1	IPR001487
C2H2	transcription factor	contig_19272_ORF+1	IPR001841,IPR018957
WD40-like	transcription factor	contig_19287_ORF+1	IPR001680,IPR015943,IPR017986
AP2-EREBP	transcription factor	contig_19301_ORF+3	IPR001471
TIFY	transcription factor	contig_19323_ORF+3	IPR010399
TCP	transcription factor	contig_1808_ORF-3	IPR005333
WD40-like	transcription factor	contig_19457_ORF+3	IPR001680
GRAS	transcription factor	contig_19459_ORF+1	IPR005202
SET	chromatin remodeling	contig_19473_ORF-1	IPR001214
WD40-like	transcription factor	contig_19480_ORF+2	IPR001680,IPR015943,IPR017986
Homeodomain-LIKE	transcription regulator	contig_19504_ORF+3	IPR006455,IPR009057
ZF-HD	transcription factor	contig_19504_ORF+3	IPR006455,IPR009057
C2H2	transcription factor	contig_19505_ORF+3	IPR001841
WD40-like	transcription factor	contig_19566_ORF+1	IPR001680,IPR017986
PHD	chromatin regulator	contig_19617_ORF+2	IPR001841,IPR001965
PHD	chromatin regulator	contig_19627_ORF+2	IPR011011
C2H2	transcription factor	contig_19661_ORF+3	IPR001841
C2H2	transcription factor	contig_19674_ORF+1	IPR001841,IPR018957
CCHC(Zn)	transcription factor interactor and regulator	contig_19699_ORF+1	IPR001878
Lambda-DB	putative novel transcription factor	contig_1836_ORF-3	IPR010982
WD40-like	transcription factor	contig_19800_ORF+2	IPR017986
WRKY	transcription factor	contig_19880_ORF+3	IPR003657
WD40-like	transcription factor	contig_19896_ORF+2	IPR001680,IPR015943,IPR017986,IPR019775
GRAS	transcription factor	contig_19910_ORF-3	IPR005202
AUX-IAA	transcription factor interactor and regulator	contig_19918_ORF+1	IPR011525
MADS-type1	transcription factor	contig_19934_ORF+2	IPR002100
RAV	transcription factor	contig_1856_ORF+3	IPR001471,IPR003340
B3-Domain	transcription factor	contig_19990_ORF+3	IPR003340
GRF	transcription factor	contig_19995_ORF-3	IPR010666
C2H2	transcription factor	contig_19997_ORF+1	IPR015880
WD40-like	transcription factor	contig_20017_ORF+1	IPR001680,IPR017986
C2H2	transcription factor	contig_20018_ORF+3	IPR001841
C2H2	transcription factor	contig_20060_ORF+3	IPR007087,IPR015880
bZIP	transcription factor	contig_20070_ORF+1	IPR004827,IPR011616,IPR011700
AP2-EREBP	transcription factor	contig_1865_ORF+1	IPR001471
WRKY	transcription factor	contig_20087_ORF+2	IPR003657
SET	chromatin remodeling	contig_20105_ORF+3	IPR001214
WD40-like	transcription factor	contig_20117_ORF+2	IPR001680,IPR017986
BTB-POZ	chromatin remodeling & transcription regulator	contig_20118_ORF-3	IPR011333
TIFY	transcription factor	contig_20155_ORF-2	IPR010399
CCHC(Zn)	transcription factor interactor and regulator	contig_20163_ORF+3	IPR001878
bZIP	transcription factor	contig_1876_ORF-2	IPR004827,IPR011616,IPR011700
C2H2	transcription factor	contig_20275_ORF+3	IPR001841,IPR018957
GRAS	transcription factor	contig_1882_ORF+2	IPR005202
WD40-like	transcription factor	contig_20326_ORF+1	IPR001680,IPR017986
NAM	transcription factor	contig_20428_ORF+1	IPR003441
HMG	chromatin remodeling & transcriptional activation	contig_20459_ORF+2	IPR009071
GRAS	transcription factor	contig_20461_ORF+1	IPR005202
STY-LRP1	transcription factor	contig_20500_ORF-3	IPR006511,IPR007818
bZIP	transcription factor	contig_20510_ORF+2	IPR004827
GRAS	transcription factor	contig_20524_ORF+3	IPR005202
WRKY	transcription factor	contig_20535_ORF+3	IPR003657
GRAS	transcription factor	contig_20571_ORF+2	IPR005202
SBP	transcription factor	contig_20646_ORF+3	IPR004333
WD40-like	transcription factor	contig_20713_ORF+2	IPR001680,IPR015943,IPR017986
Homobox-WOX	transcription factor	contig_20775_ORF+2	IPR001356,IPR008422,IPR009057
Homeodomain-TALE-KNOX	transcription factor	contig_20775_ORF+2	IPR001356,IPR008422,IPR009057
AUX-IAA	transcription factor interactor and regulator	contig_20810_ORF-1	IPR011525
C2H2	transcription factor	contig_20831_ORF+3	IPR001841,IPR013083
PHD	chromatin regulator	contig_20864_ORF+1	IPR011011,IPR013083
WD40-like	transcription factor	contig_20867_ORF+3	IPR001680,IPR017986
WD40-like	transcription factor	contig_20885_ORF+3	IPR001680,IPR017986
WRKY	transcription factor	contig_20927_ORF+1	IPR003657
C2H2	transcription factor	contig_20934_ORF-1	IPR007087,IPR013087,IPR015880
WD40-like	transcription factor	contig_20984_ORF+2	IPR001680,IPR015943,IPR017986,IPR019775
CCHC(Zn)	transcription factor interactor and regulator	contig_20996_ORF-3	IPR001878
C3H-WRC/GRF	transcription factor interactor and regulator	contig_21118_ORF+3	IPR014977
MYB-HB-like	transcription factor	contig_21133_ORF+3	IPR001005,IPR006447,IPR009057,IPR017930
Homobox-WOX	transcription factor	contig_1948_ORF+1	IPR001356,IPR009057
Hap3/NF-YB	transcription factor	contig_21186_ORF-1	IPR009072
C2H2	transcription factor	contig_21239_ORF+2	IPR001841,IPR013083,IPR018957
C2H2	transcription factor	contig_21247_ORF+2	IPR001841,IPR013083,IPR018957
SET	chromatin remodeling	contig_21286_ORF+3	IPR001214
WD40-like	transcription factor	contig_21307_ORF+1	IPR001680,IPR017986
AP2-EREBP	transcription factor	contig_21357_ORF+3	IPR001471
BTB-POZ	chromatin remodeling & transcription regulator	contig_21401_ORF+3	IPR011333
C2H2	transcription factor	contig_21416_ORF+2	IPR015880
GRAS	transcription factor	contig_21427_ORF-2	IPR005202
C2H2	transcription factor	contig_21435_ORF+1	IPR015880
C2H2	transcription factor	contig_1972_ORF+1	IPR001841
CCHC(Zn)	transcription factor interactor and regulator	contig_21454_ORF+3	IPR001878
WD40-like	transcription factor	contig_21458_ORF+2	IPR001680
B3-Domain	transcription factor	contig_21502_ORF-1	IPR003340
C2C2-CO-like	transcription factor	contig_21541_ORF-2	IPR010402
CCHC(Zn)	transcription factor interactor and regulator	contig_21552_ORF+1	IPR001878
SET	chromatin remodeling	contig_21560_ORF+2	IPR001214
Homobox-WOX	transcription factor	contig_21621_ORF+2	IPR001356,IPR006455,IPR009057
ZF-HD	transcription factor	contig_21621_ORF+2	IPR001356,IPR006455,IPR009057
GRAS	transcription factor	contig_21657_ORF+2	IPR005202
WD40-like	transcription factor	contig_21661_ORF-2	IPR001680,IPR017986
WD40-like	transcription factor	contig_21688_ORF+1	IPR001680,IPR017986
C3H	transcription factor	contig_21702_ORF+3	IPR000571
WD40-like	transcription factor	contig_21706_ORF-3	IPR001680,IPR017986
MYB-HB-like	transcription factor	contig_21721_ORF-2	IPR001005,IPR006447,IPR009057,IPR017930
WD40-like	transcription factor	contig_21725_ORF+1	IPR001680,IPR015943,IPR017986
BTB-POZ	chromatin remodeling & transcription regulator	contig_21748_ORF-3	IPR000210,IPR011333
WD40-like	transcription factor	contig_21750_ORF+2	IPR001680,IPR015943,IPR017986
CCHC(Zn)	transcription factor interactor and regulator	contig_21877_ORF+3	IPR001878
WD40-like	transcription factor	contig_21879_ORF-3	IPR001680,IPR017986
C2H2	transcription factor	contig_21996_ORF-3	IPR001841,IPR013083,IPR017907,IPR018957
bHLH	transcription factor	contig_22032_ORF-1	IPR011598
SET	chromatin remodeling	contig_22057_ORF-2	IPR001214
WD40-like	transcription factor	contig_22058_ORF-1	IPR001680,IPR015943,IPR017986,IPR019775
E2F-DP	transcription factor	contig_22059_ORF+2	IPR003316
WRKY	transcription factor	contig_22075_ORF+1	IPR003657
Homobox-WOX	transcription factor	contig_22142_ORF-1	IPR001356,IPR009057
bHLH	transcription factor	contig_22143_ORF+3	IPR011598
C2H2	transcription factor	contig_22184_ORF+2	IPR001841,IPR018957
WRKY	transcription factor	contig_22220_ORF+3	IPR003657
TCP	transcription factor	contig_22241_ORF+3	IPR005333,IPR017887
C3H	transcription factor	contig_22329_ORF+3	IPR000571
WD40-like	transcription factor	contig_22350_ORF-1	IPR001680,IPR017986
GRAS	transcription factor	contig_22382_ORF-2	IPR005202
WD40-like	transcription factor	contig_22385_ORF+3	IPR001680,IPR015943,IPR017986
C2C2-YABBY	transcription factor	contig_22387_ORF+3	IPR006780
Znf-B	transcription factor interactor and regulator	contig_22437_ORF-1	IPR000315
C2H2	transcription factor	contig_2055_ORF+2	IPR001841,IPR018957
Homeodomain-LIKE	transcription regulator	contig_22518_ORF+1	IPR009057
Tc-PD	transcription coactivator	contig_2058_ORF+1	IPR001533
PHD	chromatin regulator	contig_22580_ORF+1	IPR001841,IPR001965,IPR011011,IPR013083,IPR019786,IPR019787
HSF-type-DNA-binding	transcription factor	contig_22630_ORF+1	IPR000232
FHA-SMAD	transcription factor interactor and regulator	contig_22659_ORF+3	IPR008984
WD40-like	transcription factor	contig_22682_ORF+3	IPR001680,IPR015943,IPR017986
bZIP	transcription factor	contig_22710_ORF+2	IPR004827,IPR011616,IPR011700
WD40-like	transcription factor	contig_22717_ORF+2	IPR015943,IPR017986
PAZ-Argonaute	post-transcriptional gene silencing	contig_22751_ORF+1	IPR003100
CCHC(Zn)	transcription factor interactor and regulator	contig_22759_ORF+2	IPR001878
GRAS	transcription factor	contig_22770_ORF+1	IPR005202
MYB-HB-like	transcription factor	contig_22800_ORF+2	IPR001005,IPR009057
Hap3/NF-YB	transcription factor	contig_22812_ORF+2	IPR009072
