# Supplementary material for: Genome-wide transcriptome profiling of transgenic hop (Humulus lupulus L.) constitutively overexpressing HlWRKY1 and HlWDR1 transcription factors
Source: BMC Genomics. 2018 Oct 11;19:739. doi: 10.1186/s12864-018-5125-8 (PMC6180420; doi:10.1186/s12864-018-5125-8)
Supplement: Supplementary file 11 — Table S5. The unigenes differentially expressed between the control and WW-transgenic plants of hop. (XLS 296 kb) [file 12864_2018_5125_MOESM11_ESM.xls]

## Sheet: Up-Regulated
Table S5: The unigenes differentially expressed between the control and WW-transgenic plants of hop.
Feature ID	Annotations - Database object name	Fold change	p-value	FPKM (WT)	FPKM (WW)
HL.SW.v1.0.G000065	abc transporter g family member 32	2.66791	2.86036e-05	2.31897	6.14801
HL.SW.v1.0.G000282	thioredoxin y1	6.85483	2.96127e-05	0.348984	2.55713
HL.SW.v1.0.G000309	linoleate 13s-lipoxygenase 2- chloroplastic-like	3.45463	1.08865e-18	4.30784	14.7351
HL.SW.v1.0.G000949	chitinase-like protein 1	2.34563	8.10708e-19	11.3346	26.2246
HL.SW.v1.0.G001420	pollen-specific protein SF21	3.06082	0.0361001	0.658925	2.05634
HL.SW.v1.0.G001545	Ziziphus jujuba NAD(P)H dehydrogenase (quinone) FQR1-like 2	2.74126	2.28248e-19	7.60246	20.579
HL.SW.v1.0.G001624	auxin-binding protein abp19a-like	4.41386	4.92616e-39	49.3611	214.6
HL.SW.v1.0.G001626	MOB kinase activator-like 1A	37.7486	0.000412256	0	1.25819
HL.SW.v1.0.G001659	Aquaporin TIP1-3	2.91091	3.00897e-14	4.90726	14.1294
HL.SW.v1.0.G001664	calcium-binding protein	40.2666	0.00034881	0	1.34451
HL.SW.v1.0.G001716	Patatin group A-3	3.42473	5.46335e-81	17.0877	57.7008
HL.SW.v1.0.G001753	edestin 2 gene Cannabis sativa	2.90242	7.98664e-08	2.7049	7.79284
HL.SW.v1.0.G001785	flavanone 3-hydroxylase	3.10292	0.00338746	2.68473	8.20286
HL.SW.v1.0.G002188	auxin up regulated protein	28.9453	0.00525468	0	0.957199
HL.SW.v1.0.G002263	Humulus lupulus endochitinase precursor (HCH1) gene	3.69875	6.56327e-06	1.2427	4.61886
HL.SW.v1.0.G002357	Tryptophan aminotransferase-related protein 2	2.91051	1.68996e-06	2.25717	6.53249
HL.SW.v1.0.G002884	stem-specific protein TSJT1-like	2.7421	0.00450745	1.223	3.35992
HL.SW.v1.0.G003216	chlorophyll a-b binding protein of LHCII type 1-like	2.81723	1.06586e-34	1079.15	2993.13
HL.SW.v1.0.G003247	Basic blue protein	2.44248	6.23283e-10	5.44978	13.1507
HL.SW.v1.0.G003281	binding partner of ACD11 1	2.30381	0.0125536	1.71177	3.92624
HL.SW.v1.0.G003371	squalene monooxygenase-like	5.66153	0.0120939	0.254876	1.58036
HL.SW.v1.0.G003386	methyltransferase PMT21	2.3232	3.64941e-19	11.8427	27.1315
HL.SW.v1.0.G003467	Patatin group A-3	2.18559	1.10717e-32	112.969	243.122
HL.SW.v1.0.G003670	xyloglucan endotransglucosylase/hydrolase protein 8	3.61545	1.61775e-06	1.39801	5.06576
HL.SW.v1.0.G003783	aquaporin PIP2-8	3.73577	7.07109e-07	1.36484	5.11184
HL.SW.v1.0.G003890	Ziziphus jujuba fasciclin-like arabinogalactan protein 8	2.70862	8.89231e-08	3.23518	8.68576
HL.SW.v1.0.G004162	mitogen activated protein kinase [Humulus lupulus]	12.8586	1.72964e-13	0.349884	4.83526
HL.SW.v1.0.G004404	Diphosphomevalonate decarboxylase	2.59366	4.93284e-42	20.6091	52.6781
HL.SW.v1.0.G004451	Uncharacterized protein	2.52085	0	1972.8	4896.07
HL.SW.v1.0.G004466	ethylene-responsive transcription factor WIN1-like	14.0003	0.000204288	0.0831593	1.59037
HL.SW.v1.0.G004467	ethylene-responsive transcription factor WIN1-like	40.7488	0.000193604	0	1.36118
HL.SW.v1.0.G004598	glutathione S-transferase U9-like	6.6574	1.91042e-06	0.467831	3.25864
HL.SW.v1.0.G004744	Monocopper oxidase-like protein SKU5	5.43143	0.000667033	0.364829	2.10235
HL.SW.v1.0.G004852	probable polygalacturonase	3.87034	3.519e-28	5.09899	19.5301
HL.SW.v1.0.G004873	Ziziphus jujuba endoglucanase 6	2.41059	0.0015948	2.03065	4.86837
HL.SW.v1.0.G004874	Glycine max endoglucanase 6	3.50837	4.90025e-15	3.35361	11.6692
HL.SW.v1.0.G004887	Uncharacterized protein	3.28465	2.04763e-09	2.46726	8.05749
HL.SW.v1.0.G005179	subtilisin-like protease	2.75231	1.50238e-29	129.968	352.244
HL.SW.v1.0.G005352	beta-1,3-glucanase [Humulus lupulus]	23.8596	0.0333156	0	0.782537
HL.SW.v1.0.G005365	Cicer arietinum NAC domain-containing protein 2-like	2.12923	0.0164006	2.10545	4.45209
HL.SW.v1.0.G005480	cytochrome p450 77a3-like	4.34887	2.95887e-10	1.53117	6.6724
HL.SW.v1.0.G005619	ethylene-responsive transcription factor 1b	2.80683	0.000328917	1.61211	4.5192
HL.SW.v1.0.G005872	leucine-rich repeat receptor-like serine/threonine-protein kinase BAM1	2.2733	0.000553681	2.79002	6.28736
HL.SW.v1.0.G006031	3-ketoacyl- synthase 12	5.82194	1.28586e-12	1.11635	6.56166
HL.SW.v1.0.G006047	aquaporin -like	13.0434	0.00606559	0.0579457	1.15639
HL.SW.v1.0.G006050	peroxidase 42	3.67018	5.71931e-40	30.3562	109.81
HL.SW.v1.0.G006070	Hyphothetical protein	4.91871	0.0484173	0.224626	1.22096
HL.SW.v1.0.G006074	Proline rich protein	3.25638	6.91143e-11	2.84288	9.19217
HL.SW.v1.0.G006415	d-galacturonate reductase-like	2.18167	2.20812e-09	7.01668	15.1114
HL.SW.v1.0.G006456	Cannabis sativa delta 12 desaturase (FAD2A)	2.71131	8.80006e-07	2.8123	7.56507
HL.SW.v1.0.G006530	pyridoxine pyridoxamine 5 -phosphate oxidase chloroplastic	2.26245	0.0011931	2.58688	5.80719
HL.SW.v1.0.G006670	axoneme-associated protein mst101 -like isoform x1	2.3101	8.14642e-05	3.19738	7.31633
HL.SW.v1.0.G006740	chlorophyll a-b binding protein of lhcii type 1-like	14.5356	9.95393e-164	6.08308	87.4984
HL.SW.v1.0.G007127	li-tolerant lipase 1 isoform 1	52.3	6.39358e-34	0.134196	8.6771
HL.SW.v1.0.G007128	GDSL esterase/lipase LTL1-like	10.7308	0.0107966	0.0751569	1.12658
HL.SW.v1.0.G007172	chlorophyll a-b binding protein of lhcii type 1-like	2.47071	3.59797e-27	674.329	1640.49
HL.SW.v1.0.G007221	interactor of constitutive active ROPs 1-like	2.56514	3.08511e-05	2.47376	6.30142
HL.SW.v1.0.G007294	auxin-induced protein x10a	2.16814	0.0144285	2.13535	4.60135
HL.SW.v1.0.G007300	plastidial pyruvate kinase 2	2.3663	1.15017e-18	10.8696	25.3709
HL.SW.v1.0.G007462	Uncharacterized protein	2.24899	4.14146e-06	4.1572	9.24928
HL.SW.v1.0.G007464	lipid-transfer protein DIR1	7.55564	1.68498e-15	0.897425	6.90022
HL.SW.v1.0.G007684	alpha-l-fucosidase 1	2.20934	3.61319e-05	3.83896	8.39021
HL.SW.v1.0.G007882	uncharacterized protein	3.82909	1.22743e-22	4.95921	18.7953
HL.SW.v1.0.G008172	probable ccr4-associated factor 1 homolog 11	2.12535	2.50484e-14	11.6577	24.4263
HL.SW.v1.0.G008412	uncharacterized protein	2.53882	0.0490307	1.04656	2.66835
HL.SW.v1.0.G008622	3-hydroxy-3-methylglutaryl-CoA reductase	3.5991	1.60664e-27	5.79574	20.6284
HL.SW.v1.0.G008723	Proline-rich protein	3.49278	0.000468796	0.973298	3.43421
HL.SW.v1.0.G008777	lipid-transfer protein DIR1	5.13224	0.000448434	0.437556	2.3545
HL.SW.v1.0.G008968	acid phosphatase 1-like	4.06607	5.06194e-66	24.0175	96.2403
HL.SW.v1.0.G009092	transcription repressor OFP13	2.40904	2.20807e-06	3.60066	8.59166
HL.SW.v1.0.G009214	non-specific lipid transfer protein precursor	2.27579	4.26821e-11	8.13797	18.2789
HL.SW.v1.0.G009226	Proline-rich protein	6.4851	1.18898e-06	0.484996	3.28319
HL.SW.v1.0.G009412	allene oxide synthase	14.7296	0.000173266	0.0767538	1.58424
HL.SW.v1.0.G009478	trichohyalin	6.96348	4.97205e-20	1.31159	9.1959
HL.SW.v1.0.G009501	pathogenesis-related protein 1-like	2.60264	0.00047762	1.94989	5.05105
HL.SW.v1.0.G009568	cytochrome p450 86a2	8.11459	1.94615e-09	0.457982	3.90059
HL.SW.v1.0.G009685	lipid transfer protein precursor	10.7472	6.06597e-12	0.387431	4.43381
HL.SW.v1.0.G009699	Morus notabilis Transcription factor UNE10	2.17012	3.37867e-16	17.0513	36.4646
HL.SW.v1.0.G009748	Juglans regia transcription factor TCP14	2.17002	4.97216e-05	3.88993	8.34972
HL.SW.v1.0.G009756	EXORDIUM-like 5	2.57211	0.000134257	2.2238	5.68531
HL.SW.v1.0.G009761	gdsl esterase lipase	7.67369	5.21472e-27	1.47301	11.3542
HL.SW.v1.0.G009799	bag family molecular chaperone regulator 1	2.37829	0.00777591	1.72806	4.09248
HL.SW.v1.0.G009932	Actin7	3.73858	4.82531e-10	3.24124	12.0361
HL.SW.v1.0.G009955	inactive purple acid phosphatase 27	7.76882	5.92579e-23	1.24359	9.74461
HL.SW.v1.0.G010282	Humulus lupulus wrky1 transcription factor	785.227	0	6.42544	5033
HL.SW.v1.0.G010623	UDP-glucose flavonoid 3-O-glucosyltransferase	2.31915	0.000548502	2.63612	6.06378
HL.SW.v1.0.G010662	pollen-specific protein SF21-like	2.96863	8.60768e-06	1.95848	5.78963
HL.SW.v1.0.G010870	expansin 2	2.10468	1.74268e-56	112.129	232.37
HL.SW.v1.0.G010896	glucosidase 2 subunit beta-like	2.62866	0.00702683	1.37768	3.6192
HL.SW.v1.0.G010964	thaumatin-like protein 1	3.3424	5.74887e-39	9.57859	31.5973
HL.SW.v1.0.G011010	Uncharacterized protein	2.24374	1.70241e-05	3.90949	8.67876
HL.SW.v1.0.G011059	pathogenesis related protein pr10	2.6891	9.00737e-55	24.4326	64.7383
HL.SW.v1.0.G011076	Uncharacterized protein	2.18715	4.37386e-05	3.92373	8.49079
HL.SW.v1.0.G011237	anion exchange family protein	3.26119	0.00805659	0.815615	2.69454
HL.SW.v1.0.G011464	cytochrome p450 714c2-like	48.7931	8.74793e-06	0	1.63737
HL.SW.v1.0.G011727	udp-glycosyltransferase 87a1-like	5.71939	3.76216e-06	0.560035	3.31509
HL.SW.v1.0.G011750	OMT 1 Humulus lupulus	3.46244	4.11165e-08	4.30127	14.4769
HL.SW.v1.0.G011868	cellulose synthase-like protein g3	9.80321	0.00172559	0.134407	1.5982
HL.SW.v1.0.G011909	glycerol-3-phosphate 2-o-acyltransferase 6-like	5.72984	1.15485e-08	0.774132	4.52996
HL.SW.v1.0.G012268	protein stay-green chloroplastic	2.05911	0.046841	1.92158	3.93097
HL.SW.v1.0.G012381	senescence-associated gene	13.5931	0.00606559	0.0569856	1.19341
HL.SW.v1.0.G012732	Uncharacterized protein	3.18436	0.00109977	1.10524	3.54058
HL.SW.v1.0.G012936	udp-glucuronate 4-epimerase 6	2.40129	5.53753e-05	4.20795	9.99632
HL.SW.v1.0.G013047	glutathione s-transferase u17-like	3.09197	0.00334832	0.942033	2.93877
HL.SW.v1.0.G013052	Uncharacterized protein	2.69883	6.9195e-05	2.04933	5.50271
HL.SW.v1.0.G013126	protein mitoferrinlike chloroplastic	2.56172	3.77853e-09	4.99133	12.6412
HL.SW.v1.0.G013194	probable aquaporin pip2-8	2.38742	1.2608e-18	10.8302	25.5067
HL.SW.v1.0.G013342	cyclic nucleotide-gated ion channel 1-like	4.44357	6.9882e-09	1.25633	5.61483
HL.SW.v1.0.G013373	phosphoenolpyruvate carboxylase kinase 1-like	2.48159	2.81815e-10	5.3583	13.1414
HL.SW.v1.0.G013588	DnaJ-like protein	3.46301	9.16799e-14	3.19342	10.9753
HL.SW.v1.0.G013647	B3 domain-containing transcription factor NGA1	2.99379	0.0418314	0.74553	2.26747
HL.SW.v1.0.G013648	histone -like	5.09824	0.0195279	0.266595	1.48135
HL.SW.v1.0.G013680	carrot ep3-3 chitinase	2.69044	0.0249163	1.05315	2.84821
HL.SW.v1.0.G013708	linoleate 13s-lipoxygenase 2- chloroplastic-like	7.07493	2.12706e-09	0.581514	4.25815
HL.SW.v1.0.G014163	xyloglucan endotransglucosylase hydrolase protein 9	2.21296	3.81219e-13	9.4423	20.6149
HL.SW.v1.0.G014258	40s ribosomal protein sa	2.53908	0.00454329	1.5597	3.95218
HL.SW.v1.0.G014330	gdsl esterase lipase	8.12549	3.20554e-53	15.8008	126.645
HL.SW.v1.0.G014403	transferring glycosyl groups	2.03412	4.48442e-08	7.75547	15.5668
HL.SW.v1.0.G014522	C-Myc-binding protein	5.22319	0.000729759	0.410802	2.25927
HL.SW.v1.0.G014849	Uncharacterized protein	2.17893	2.30273e-53	39.4946	84.7555
HL.SW.v1.0.G014991	heat shock protein 83-like	3.0815	0.000736423	1.15364	3.57187
HL.SW.v1.0.G015200	s-adenosylmethionine synthase 2	2.62604	0.000729023	1.77187	4.63665
HL.SW.v1.0.G015295	udp-galactose transporter 1	2.30509	2.07866e-05	3.56189	8.12815
HL.SW.v1.0.G015711	BURP domain protein RD22	2.53874	1.8651e-30	15.4228	38.6055
HL.SW.v1.0.G015758	receptor-like protein kinase theseus 1	2.61178	0.0161208	1.24216	3.24896
HL.SW.v1.0.G016164	casein kinase I-like	119.697	6.90815e-16	0	4.06477
HL.SW.v1.0.G016173	lrr receptor-like serine threonine-protein kinase	3.68267	0.0115129	0.568328	2.15094
HL.SW.v1.0.G016187	Uncharacterized protein	2.53932	0.00103704	1.78187	4.50756
HL.SW.v1.0.G016229	enolase chloroplastic	2.11636	0.0350776	1.89695	3.99002
HL.SW.v1.0.G016319	vacuolar cation proton exchanger 3	2.76034	6.93018e-05	2.0138	5.53348
HL.SW.v1.0.G016817	mlo-like protein 1	2.69424	0.0012701	1.50236	4.0425
HL.SW.v1.0.G016835	Uncharacterized protein	2.1849	0.00768409	2.18158	4.73464
HL.SW.v1.0.G016875	alpha-expansin 1 family protein	3.11669	9.51053e-33	9.44853	29.0632
HL.SW.v1.0.G017076	mlp-like protein 423	12.4638	1.61594e-131	20.1518	247.668
HL.SW.v1.0.G017128	lipid transfer protein precursor	3.06199	6.03524e-111	38.159	115.109
HL.SW.v1.0.G017238	l-ascorbate oxidase homolog	4.48187	4.94029e-05	0.699364	3.20412
HL.SW.v1.0.G017390	protein EXORDIUM-like 2	3.05474	4.53869e-27	8.11884	24.4902
HL.SW.v1.0.G017435	fasciclin-like arabinogalactan protein 1	2.45251	0.0120275	1.43676	3.51963
HL.SW.v1.0.G017552	pre t-cell antigen receptor alpha	2.0497	1.83345e-10	11.2077	22.65
HL.SW.v1.0.G017569	Uncharacterized protein	26.2044	0.0217204	0	0.862732
HL.SW.v1.0.G017617	non-specific lipid-transfer protein	36.1077	0.000775211	0	1.20169
HL.SW.v1.0.G017638	probable pectate lyase 5	3.12787	6.79882e-61	17.2073	53.0633
HL.SW.v1.0.G017704	rna-binding protein 38-like	2.55362	0.00523737	1.47542	3.7624
HL.SW.v1.0.G017768	ethylene-responsive transcription factor 1b-like	5.53737	0.000402342	0.372055	2.18438
HL.SW.v1.0.G017976	S-adenosyl-L-methionine-dependent methyltransferases superfamily protein	4.02897	8.79282e-88	33.5739	133.277
HL.SW.v1.0.G018049	Isoflavone 2'-hydroxylase	2.48665	0.00304971	2.38003	5.87113
HL.SW.v1.0.G018108	temperature-induced lipocalin-1	2.35492	3.28253e-06	8.13229	18.8807
HL.SW.v1.0.G018183	Hypothetical protein	2.4553	3.53592e-05	3.21919	7.83245
HL.SW.v1.0.G018276	protein trichome birefringence-like 19	2.04253	0.00140047	3.32686	6.72558
HL.SW.v1.0.G018344	Hypothetical protein	9.89237	0	194.109	1890.84
HL.SW.v1.0.G018404	endoglucanase 8	7.03159	0.00891494	0.155357	1.28326
HL.SW.v1.0.G018514	cyclic nucleotide-gated ion channel 5	2.12285	3.16672e-16	13.1162	27.4518
HL.SW.v1.0.G018520	beta-1,3-glucanase [Humulus lupulus]	2.21645	0.0106596	2.04135	4.4979
HL.SW.v1.0.G018583	Uncharacterized protein	2.36519	0.00356324	1.96048	4.61035
HL.SW.v1.0.G018711	linoleate 13s-lipoxygenase 2- chloroplastic-like	6.57619	1.09787e-17	1.23392	8.18083
HL.SW.v1.0.G018725	inositol oxygenase 1-like isoform x1	2.17003	7.79672e-09	6.87647	14.7329
HL.SW.v1.0.G018734	long chain acyl- synthetase 2	8.86863	8.15401e-56	2.12399	18.8176
HL.SW.v1.0.G005932	4-coumarate:CoA ligase	3.61213	0.00371066	5.023	18.0066
HL.SW.v1.0.G019025	Uncharacterized protein	2.71969	0.000151769	1.85157	5.01699
HL.SW.v1.0.G019230	vacuolar protein 8	3.32011	0.0219799	0.672564	2.27929
HL.SW.v1.0.G019321	transmembrane emp24 domain-containing protein p24beta2-like	4.58964	0.0314113	0.329226	1.6116
HL.SW.v1.0.G019334	3-ketoacyl- synthase 11	2.57495	3.55214e-07	3.42887	8.74884
HL.SW.v1.0.G019455	mlp-like protein 28	2.33613	5.74817e-15	9.54544	21.9959
HL.SW.v1.0.G019535	aquaporin tip1-1	2.30882	2.83347e-68	44.1426	100.397
HL.SW.v1.0.G019741	protein SIEVE ELEMENT OCCLUSION B-like	12.1015	1.8227e-158	3.83618	46.0828
HL.SW.v1.0.G019742	probable glycerol-3-phosphate acyltransferase 3	2.96478	8.14013e-09	2.89223	8.50821
HL.SW.v1.0.G019825	carrot ep3-3 chitinase	2.50295	5.90556e-27	13.3424	32.9303
HL.SW.v1.0.G019938	cinnamoyl-CoA reductase	3.3584	0.0107316	3.89788	12.774
HL.SW.v1.0.G019967	cytochrome p450 94a2-like	2.18693	0.0488127	1.71849	3.74052
HL.SW.v1.0.G020002	germin-like protein	4.16372	5.13124e-29	4.64968	19.1667
HL.SW.v1.0.G020036	g-type lectin s-receptor-like serine threonine-protein kinase rks1	2.38791	4.80266e-24	36.895	86.7939
HL.SW.v1.0.G020234	uncharacterized protein	2.20947	1.78397e-39	37.3674	81.3319
HL.SW.v1.0.G020278	ap-1 complex subunit mu-2	2.29782	3.59876e-22	14.0335	31.7911
HL.SW.v1.0.G020465	vicianin hydrolase-like	2.16809	2.8456e-06	4.83128	10.3519
HL.SW.v1.0.G020487	glucose-6-phosphate phosphate translocator chloroplastic-like	2.13783	0.0264047	1.92431	4.08884
HL.SW.v1.0.G020608	Uncharacterized protein	2.0936	0.000480575	3.51374	7.2793
HL.SW.v1.0.G020686	alpha-farnesene synthase	5.38397	2.67992e-16	1.62856	8.78291
HL.SW.v1.0.G020808	lipoxygenase homology domain-containing protein 1-like	2.11827	2.98668e-25	20.4702	42.7258
HL.SW.v1.0.G020809	Uncharacterized protein	43.3799	5.94363e-05	0	1.45166
HL.SW.v1.0.G020813	casp-like protein aralydraft	3.65348	5.46748e-05	1.33797	4.90083
HL.SW.v1.0.G021062	cellulose synthase a catalytic subunit 2	2.31165	1.16314e-06	4.26302	9.74673
HL.SW.v1.0.G021172	mitochondrial transcription termination factor family protein	2.23341	0.0321585	1.68419	3.74643
HL.SW.v1.0.G021296	chlorophyll a-b binding protein of lhcii type 1-like	3.08229	1.62383e-87	86.6504	262.954
HL.SW.v1.0.G021371	methylsterol monooxygenase 2-2	2.37892	0.019913	1.47927	3.51258
HL.SW.v1.0.G021375	thaumatin-like protein 1a	3.10481	3.45884e-16	4.76708	14.6412
HL.SW.v1.0.G021461	constans-like 1 protein	2.0375	1.3351e-13	12.6929	25.4975
HL.SW.v1.0.G021598	photosystem i reaction center subunit vi- chloroplastic-like	5.68894	0.0484173	0.188184	1.21683
HL.SW.v1.0.G021642	receptor-like serine threonine-protein kinase	2.56506	0.00229321	1.57356	4.02863
HL.SW.v1.0.G021950	probably inactive leucine-rich repeat receptor-like protein kinase	3.10466	0.0174871	0.820348	2.58047
HL.SW.v1.0.G021952	beta-glucosidase 44-like	5.35447	0.0120939	0.276205	1.60525
HL.SW.v1.0.G021977	protein notum homolog	2.2277	1.0577e-05	4.12223	9.08083
HL.SW.v1.0.G021984	uncharacterized protein	2.9636	7.018e-05	1.63033	4.82356
HL.SW.v1.0.G022321	glucose-6-phosphate phosphate translocator chloroplastic	4.77983	4.09402e-22	2.68845	12.783
HL.SW.v1.0.G022340	Beta-carotene 3-hydroxylase	2.97015	7.0059e-12	3.8356	11.2837
HL.SW.v1.0.G022516	MYB2 Humulus lupulus	11.3546	0.0034059	3.08087	34.2599
HL.SW.v1.0.G022607	serine threonine-protein kinase nak	2.59334	0.00138865	1.63894	4.23853
HL.SW.v1.0.G022708	WD protein	2.17579	0.00193334	2.66415	5.74956
HL.SW.v1.0.G022767	dna damage-binding protein 2	2.09782	0.0398252	1.95647	4.07869
HL.SW.v1.0.G022856	gdsl esterase lipase exl3-like	2.28696	0.0107316	1.77437	4.04064
HL.SW.v1.0.G023182	urea-proton symporter dur3-like	2.20727	0.00901617	2.10846	4.6224
HL.SW.v1.0.G023338	aspartic proteinase nepenthesin-1	2.82547	0.00210379	1.36949	3.8744
HL.SW.v1.0.G023483	peroxidase p7-like	5.99234	1.59285e-12	1.02207	6.20319
HL.SW.v1.0.G023536	endoplasmic reticulum oxidoreductin-1-like isoform x2	2.26537	2.17614e-06	4.3101	9.65569
HL.SW.v1.0.G023575	lactoylglutathione lyase-like	3.316	6.76837e-07	1.81567	6.00735
HL.SW.v1.0.G023655	class iv chitinase	2.05301	2.03369e-10	15.7704	31.8996
HL.SW.v1.0.G023858	pectinesterase family protein	3.01359	1.74321e-17	5.45328	16.246
HL.SW.v1.0.G024002	non-specific lipid-transfer protein	5.14811	3.60703e-08	0.870369	4.55208
HL.SW.v1.0.G024021	endoglucanase 11	4.74482	0.00299216	0.385218	1.92825
HL.SW.v1.0.G024220	Uncharacterized protein	2.50807	6.24455e-05	2.60343	6.48032
HL.SW.v1.0.G024350	bifunctional l-3-cyanoalanine synthase cysteine synthase mitochondrial	2.24076	5.97575e-74	73.883	163.03
HL.SW.v1.0.G024372	heavy-metal-associated domain-containing protein	2.08467	4.69349e-15	12.9577	26.6325
HL.SW.v1.0.G024381	bahd acyltransferase dcr-like	7.65244	6.62329e-20	1.12085	8.66924
HL.SW.v1.0.G024382	bahd acyltransferase dcr-like	5.8604	0.00736058	0.255278	1.63771
HL.SW.v1.0.G024495	protein zinc induced facilitator-like 1-like isoform x2	2.98923	0.00445944	1.00166	3.01697
HL.SW.v1.0.G024598	carboxyl methyltransferase 4 (CMT4) Humulus lupulus	2.99164	6.04036e-30	9.49699	28.0392
HL.SW.v1.0.G024630	GDSL esterase/lipase	3.42583	0.00089418	0.957952	3.31473
HL.SW.v1.0.G024797	phosphatidylinositol phosphatidylcholine transfer protein sfh13	2.19729	0.00160699	2.61463	5.6973
HL.SW.v1.0.G024857	aquaporin PIP1-4	28.4432	0.00665921	0	0.939117
HL.SW.v1.0.G033561	bHLH2 transcription factor	7.91549	5.08227e-16	11.342	84.7821
HL.SW.v1.0.G025163	Uncharacterized protein	11.3823	3.36591e-05	0.149179	2.02608
HL.SW.v1.0.G025298	Uncharacterized protein	23.0622	0.0387977	0	0.755246
HL.SW.v1.0.G025644	Uncharacterized protein	5.32897	9.18686e-09	0.904366	4.89201
HL.SW.v1.0.G025855	serine threonine-protein kinase wnk-related isoform 1	3.41809	1.07161e-09	2.27854	7.74834
HL.SW.v1.0.G025873	n-alpha-acetyltransferase 11-like	3.38165	0.000392679	1.0158	3.46226
HL.SW.v1.0.G000017	phenylalanine ammonia-lyase	5.9004	0.000474131	9.76063	53.0217
HL.SW.v1.0.G026076	dnaj heat shock n-terminal domain-containing family protein	2.02545	0.026378	2.35005	4.72097
HL.SW.v1.0.G026137	lipid-binding protein	3.47698	9.51221e-73	15.5688	53.3706
HL.SW.v1.0.G026622	REDUCED WALL ACETYLATION 2-like	2.45122	3.97214e-12	6.4085	15.517
HL.SW.v1.0.G026692	GABA transporter 1	2.8544	0.00651703	1.0187	2.92731
HL.SW.v1.0.G027182	heavy metal transport detoxification superfamily protein	4.03201	0.0048394	0.550263	2.2888
HL.SW.v1.0.G027288	cytochrome p450 71d11-like	8.44867	1.90823e-05	0.281323	2.59607
HL.SW.v1.0.G027335	probable inactive leucine-rich repeat receptor-like protein kinase at1g66830	2.30647	0.0235914	1.54324	3.54825
HL.SW.v1.0.G027614	probable polygalacturonase	2.36146	0.000286612	2.55658	5.98939
HL.SW.v1.0.G027639	fasciclin-like arabinogalactan protein 2	2.59884	0.000549983	1.88774	4.88437
HL.SW.v1.0.G027703	plasma-membrane choline transporter family protein isoform 1	3.33697	0.0161898	0.636682	2.17175
HL.SW.v1.0.G027729	Uncharacterized protein	2.07209	0.00290695	5.07393	10.3949
HL.SW.v1.0.G028130	glutathione s-transferase t1	7.03831	0.00154821	0.230198	1.79937
HL.SW.v1.0.G028218	Chaperone DnaJ-domain superfamily protein	4.80635	7.15973e-05	0.589518	2.92037
HL.SW.v1.0.G028350	3-ketoacyl- synthase 6	3.41815	5.32048e-55	12.8186	43.2176
HL.SW.v1.0.G028361	delta -sterol reductase	2.14938	1.81399e-07	5.99789	12.7317
HL.SW.v1.0.G028374	probable voltage-gated potassium channel subunit beta	3.47992	1.45542e-09	3.73057	12.8823
HL.SW.v1.0.G028379	Uncharacterized protein	2.3514	1.78311e-19	16.9234	39.2249
HL.SW.v1.0.G028721	probable strigolactone esterase d14 homolog	2.42043	2.66645e-110	51.8809	123.677
HL.SW.v1.0.G028985	lipid transferase protein like VAS	5.79312	3.50301e-05	0.457192	2.77057
HL.SW.v1.0.G029047	early nodulin-like protein 1	13.6691	5.78508e-11	0.246943	3.75493
HL.SW.v1.0.G029228	cyclic nucleotide-regulated ion channel family protein isoform 1	2.26495	0.000132997	3.16409	7.09808
HL.SW.v1.0.G029454	transcription factor LIM	2.61748	0.00999762	1.31607	3.44827
HL.SW.v1.0.G029492	expansin alpha	7.4108	2.29863e-05	0.298335	2.39465
HL.SW.v1.0.G029795	cyclin-dependent protein	4.23868	4.91307e-07	1.10523	4.7253
HL.SW.v1.0.G029839	expansin alpha	2.46077	2.5178e-29	15.1796	36.8245
HL.SW.v1.0.G013556	chs_H1 gene Humulus lupulus	5.19866	0.0297714	5.23499	26.2896
HL.SW.v1.0.G030463	beta-d-xylosidase 7	2.21245	0.000729023	2.83571	6.21845
HL.SW.v1.0.G030527	transcription factor TCP2	2.00253	9.62344e-06	5.79744	11.4625
HL.SW.v1.0.G030668	pathogenesis related protein pr10	8.2842	9.70636e-28	1.34628	11.2317
HL.SW.v1.0.G030748	alpha-xylosidase 1-like	2.21801	3.24054e-11	7.93726	17.3734
HL.SW.v1.0.G030767	Uncharacterized protein	2.01636	0.00121059	3.6765	7.33303
HL.SW.v1.0.G030917	probable pectinesterase pectinesterase inhibitor 34	4.17399	3.14897e-29	4.54376	18.7802
HL.SW.v1.0.G030931	probable rhamnose biosynthetic enzyme 1	2.9251	1.21352e-13	4.60072	13.3152
HL.SW.v1.0.G030975	uncharacterized protein	2.06471	6.00719e-08	10.2163	20.8032
HL.SW.v1.0.G031158	bag family molecular chaperone regulator 3	4.2417	5.86327e-113	12.7642	53.4084
HL.SW.v1.0.G031224	oligopeptide transporter 1	5.30979	3.18711e-09	0.928206	4.99961
HL.SW.v1.0.G031293	MYB Humulus lupulus	5.28386	0.0433753	2.15234	11.125
HL.SW.v1.0.G031486	Uncharacterized protein	2.08794	1.83414e-14	14.3924	29.6285
HL.SW.v1.0.G032011	11-beta-hydroxysteroid dehydrogenase-like 4a	4.3519	0.0125536	0.409561	1.86969
HL.SW.v1.0.G032116	Uncharacterized protein	3.05192	2.10118e-28	9.74784	29.3609
HL.SW.v1.0.G032157	actin-11 isoform 1	2.48039	2.93213e-05	2.80062	6.89025
HL.SW.v1.0.G032305	patatin group a-3	2.78344	0.00643969	1.18993	3.32042
HL.SW.v1.0.G032469	WRKY Humulus lupulus	2.02548	0.0124754	2.94636	5.9127
HL.SW.v1.0.G032591	protein TIFY 10A	2.78291	0.0137847	0.99759	2.79398
HL.SW.v1.0.G032621	dna glycosylase superfamily protein isoform 1	2.9598	0.00948227	0.960895	2.86667
HL.SW.v1.0.G032753	calcium-binding protein pbp1-like	9.96577	0.0245782	0.0771424	1.06366
HL.SW.v1.0.G032759	glutamyl-trna reductase chloroplastic-like	2.12927	0.0061839	2.51465	5.31055
HL.SW.v1.0.G032951	fk506-binding protein 5-like	2.32302	4.64731e-24	14.7183	33.7077
HL.SW.v1.0.G033149	gdsl esterase lipase apg	4.70476	3.28775e-145	12.0426	55.9013
HL.SW.v1.0.G033231	subtilisin-like protease	13.2241	1.06532e-20	0.578609	7.957
HL.SW.v1.0.G033433	tmv resistance protein n	3.38299	0.00367933	0.824341	2.82805
HL.SW.v1.0.G033546	LysM domain-containing GPI-anchored protein 2	2.31742	1.54475e-30	18.8438	43.0374
HL.SW.v1.0.G038363	valerophenone synthase	6.53933	6.81892e-05	3.38042	7.64278
HL.SW.v1.0.G033779	endoglucanase 24	2.67921	0.0092236	1.20205	3.22874
HL.SW.v1.0.G033882	mRNA turnover protein 4 homolog	55.7375	3.26186e-06	0	1.87421
HL.SW.v1.0.G033997	hypothetical protein	4.88713	0.0314079	0.279169	1.47621
HL.SW.v1.0.G034081	hypothetical protein	4.14585	1.21035e-06	1.10992	4.63699
HL.SW.v1.0.G034332	Humulus lupulus endochitinase precursor (HCH1) gene,	2.99962	2.14492e-28	88.575	261.648
HL.SW.v1.0.G034359	histone h4	3.18301	0.0285768	0.740139	2.39358
HL.SW.v1.0.G034580	aspartic proteinase nepenthesin-1	4.519	8.59821e-07	0.960778	4.39303
HL.SW.v1.0.G034583	60s ribosomal protein l18a-1	2.39357	3.23303e-12	7.04111	16.6391
HL.SW.v1.0.G034608	casp-like protein isoform 1	3.22644	1.40202e-33	8.95554	28.5259
HL.SW.v1.0.G034625	linoleate 13s-lipoxygenase 2- chloroplastic-like	4.76149	5.42391e-190	15.6967	73.7018
HL.SW.v1.0.G034751	aspartic proteinase nepenthesin-1	16.0675	0.00606559	0.0436732	1.20644
HL.SW.v1.0.G034757	short-chain dehydrogenase tic chloroplastic-like	5.59484	3.48524e-11	1.0181	5.76614
HL.SW.v1.0.G034965	epidermis-specific secreted glycoprotein ep1-like	3.52376	2.02278e-08	1.89209	6.65035
HL.SW.v1.0.G034997	Uncharacterized protein	2.37308	0.0107316	1.72911	4.08742
HL.SW.v1.0.G035128	Humulus lupulus beta-1,3-glucanase	5.27553	2.34613e-31	20.9033	108.722
HL.SW.v1.0.G035280	dehydration-responsive protein (RD22)	2.40905	1.10372e-39	49.5787	117.601
HL.SW.v1.0.G035281	aquaporin sip2-1	9.50452	0.00516992	0.117883	1.39314
HL.SW.v1.0.G035669	protein iq-domain 14	3.88674	0.0049682	0.527534	2.11739
HL.SW.v1.0.G035683	pathogenesis-related protein 1-like	4.50805	1.03299e-65	76.5073	339.693
HL.SW.v1.0.G035685	MYB3 Humulus lupulus	8.99255	0.00047562	2.52671	22.5045
HL.SW.v1.0.G035758	Uncharacterized protein	11.0797	0.000549983	0.118487	1.64056
HL.SW.v1.0.G035838	extracellular ribonuclease le-like	4.71661	3.13865e-05	0.691835	3.33925
HL.SW.v1.0.G036086	protein chloroplastic	2.35804	7.05196e-14	8.22475	19.1421
HL.SW.v1.0.G036147	gdsl esterase lipase apg	6.55118	0.0152557	0.16219	1.23652
HL.SW.v1.0.G036425	histone deacetylase 2	53.5441	5.80933e-06	0	1.79914
HL.SW.v1.0.G036695	gata transcription factor	2.17498	7.01852e-19	14.2235	30.5004
HL.SW.v1.0.G036805	l-ascorbate oxidase	2.62508	0.0151883	1.15798	3.04842
HL.SW.v1.0.G036920	mlp-like protein 423	14.8339	1.85194e-153	4.45454	65.5302
HL.SW.v1.0.G036959	Uncharacterized protein	2.98013	1.64246e-13	4.4066	12.9991
HL.SW.v1.0.G037092	aquaporin nip1-2	8.85611	6.7201e-16	0.688094	6.2664
HL.SW.v1.0.G037204	GATA transcription factor 9-like	5.71038	3.48524e-11	0.996276	5.76465
HL.SW.v1.0.G037338	Uncharacterized protein	2.12755	5.41926e-05	4.06927	8.5631
HL.SW.v1.0.G037380	wall-associated receptor kinase 2-like	2.92375	1.18446e-07	2.65834	7.71824
HL.SW.v1.0.G037384	carboxylesterase 1	2.49496	2.13086e-05	2.80718	6.94545
HL.SW.v1.0.G037707	fatty acid hydroxylase superfamily	2.30349	6.93696e-15	9.4576	21.4908
HL.SW.v1.0.G037860	tetraspanin-2	2.27646	7.28957e-17	11.1157	24.956
HL.SW.v1.0.G037962	isoaspartyl peptidase/L-asparaginase 2	4.97201	2.45279e-09	1.10408	5.54098
HL.SW.v1.0.G037979	lysosomal beta glucosidase-like	3.43555	6.21967e-05	1.15021	3.97372
HL.SW.v1.0.G038208	scarecrow-like protein 32	2.01974	0.000961462	3.60179	7.19623
HL.SW.v1.0.G038240	gdsl esterase lipase at3g48460	4.32964	3.8632e-33	4.86911	20.8656
HL.SW.v1.0.G038416	3-oxo-5-alpha-steroid 4-dehydrogenase 2-like	3.15109	3.64486e-09	2.62168	8.20694
HL.SW.v1.0.G038614	protein nrt1 ptr family	3.70994	0.0175516	0.539217	2.06239
HL.SW.v1.0.G025023	bHLH transcription factor	2.21549	6.08227e-16	11.342	24.7821
HL.SW.v1.0.G038735	probable lrr receptor-like serine threonine-protein kinase	6.9421	0.0103364	0.188857	1.49316
HL.SW.v1.0.G038817	3-ketoacyl- synthase 10	2.07803	2.33987e-10	9.15413	18.7677
HL.SW.v1.0.G039132	hva22-like protein k	2.37161	0.0220237	1.8447	4.35264
HL.SW.v1.0.G039737	beta-glucosidase 40	4.1989	0.000315923	0.689369	2.95956
HL.SW.v1.0.G039822	aquaporin pip-type 7a	2.17159	1.61649e-13	10.2861	22.0313
HL.SW.v1.0.G040066	cytochrome p450 71a1	3.47436	4.69349e-15	3.46682	11.9414
HL.SW.v1.0.G040089	gdsl esterase lipase exl3	4.60492	2.60738e-10	1.38943	6.4217
HL.SW.v1.0.G040106	adp-ribosylation factor-like protein 2	2.38663	3.96332e-07	4.16317	9.82719
HL.SW.v1.0.G040130	cellulose synthase a catalytic subunit 1	2.13059	3.09518e-26	20.7894	43.6434
HL.SW.v1.0.G040292	carrier mitochondrial	2.07545	0.000653742	3.51323	7.21767
HL.SW.v1.0.G040330	beta-glucosidase 44-like	2.13678	4.77185e-25	21.2898	44.8273
HL.SW.v1.0.G040334	probable polygalacturonase	2.6687	9.63269e-23	9.90614	26.0856
HL.SW.v1.0.G040464	3-ketoacyl- synthase 1	3.26369	4.88939e-05	1.34923	4.41176
HL.SW.v1.0.G040504	probable n-acetyltransferase hls1	4.42744	0.0490307	0.328917	1.5496
HL.SW.v1.0.G040514	gdsl esterase lipase	12.1833	3.87409e-30	0.840673	10.4643
HL.SW.v1.0.G040553	linoleate 9s-lipoxygenase 5	2.0089	6.44595e-13	12.6099	24.9724
HL.SW.v1.0.G040637	xyloglucan endotransglucosylase hydrolase protein 6	2.88224	1.20762e-43	165.4	469.421
HL.SW.v1.0.G040682	blue copper protein	2.93488	0.0174871	0.851963	2.52741
HL.SW.v1.0.G040796	Uncharacterized protein	2.42492	0.00407064	1.77447	4.28603
HL.SW.v1.0.G040946	non-specific lipid transfer protein gpi-anchored 1-like	2.43554	2.44187e-06	3.49656	8.43249
HL.SW.v1.0.G040948	phosphoglycerate mutase gpmb	2.03604	6.42148e-06	5.71916	11.4999
HL.SW.v1.0.G040993	subtilisin-like serine endopeptidase family protein isoform 1	2.71955	3.55336e-06	2.49088	6.72784
HL.SW.v1.0.G041034	f-box protein at1g61340-like	2.185	3.95126e-08	6.06186	13.0805
HL.SW.v1.0.G041395	gibberellin-regulated protein 6	3.7671	2.6594e-09	1.80271	6.7792
HL.SW.v1.0.G041399	cytochrome p450 86b1-like	3.18439	2.89773e-07	3.22603	10.1879
HL.SW.v1.0.G041438	patatin-like protein 2	6.24509	9.86175e-171	11.8381	72.9526
HL.SW.v1.0.G041439	patatin-like protein 1	3.64151	0.00071915	0.885476	3.26382
HL.SW.v1.0.G041557	axial regulator yabby 1 isoform x1	2.09236	4.4746e-11	17.7289	36.5489
HL.SW.v1.0.G041635	3-oxoacyl-[acyl-carrier-protein] reductase 4	3.45813	0.000258971	1.01168	3.52989
HL.SW.v1.0.G041748	Uncharacterized protein	6.06644	0.0022853	0.243897	1.62947
HL.SW.v1.0.G041806	protein SIEVE ELEMENT OCCLUSION B-like	2.66837	6.03734e-05	2.1227	5.63321
HL.SW.v1.0.G041924	cellulose synthase a catalytic subunit 2	2.60439	3.24566e-08	3.72521	9.60614
HL.SW.v1.0.G041959	gdsl esterase lipase	15.3827	1.27831e-06	0.108056	2.1298
HL.SW.v1.0.G042078	UDP-glucose flavonoid 3-O-glucosyltransferase	3.78008	0.00520087	3.56	12.9513
HL.SW.v1.0.G042081	pectate lyase 8	2.77553	2.67324e-37	14.0213	38.3733
HL.SW.v1.0.G042136	serine carboxypeptidase-like 25	2.13197	0.0256888	2.02661	4.29249
HL.SW.v1.0.G042139	linoleate 13s-lipoxygenase 2- chloroplastic-like	2.61553	1.6866e-11	65.287	168.17
HL.SW.v1.0.G042296	fatty acyl- reductase 3	4.8028	1.64113e-07	0.887029	4.32519
HL.SW.v1.0.G042589	shikimate O-hydroxycinnamoyltransferase	5.21072	0.0314079	2.25418	11.4466
HL.SW.v1.0.G009657	WDR1	16.7097	0.00173249	7.80639	132.79
HL.SW.v1.0.G042626	glycerol-3-phosphate dehydrogenase [NAD(+)]-like	2.4529	2.07706e-06	3.50661	8.51654
HL.SW.v1.0.G042667	galactan beta-1,4-galactosyltransferase GALS3-like	2.66964	0.0069699	1.32548	3.53984
HL.SW.v1.0.G042914	bidirectional sugar transporter SWEET2-like (	2.27538	8.62754e-35	22.3797	50.1766
HL.SW.v1.0.G043054	IAA-amino acid hydrolase ILR1-like 2	2.12276	1.05108e-10	8.81603	18.461
HL.SW.v1.0.G043185	endochitinase pr4-like	3.93425	0.0314113	0.389282	1.60793
HL.SW.v1.0.G043186	ribosomal protein s3	3.26531	3.35799e-05	1.36168	4.45449
HL.SW.v1.0.G043213	Uncharacterized protein	2.05256	0.000618712	3.66817	7.44898
HL.SW.v1.0.G043353	EG45-like domain containing protein	2.17875	1.2608e-18	13.9059	29.8707
HL.SW.v1.0.G043492	aspartic proteinase nepenthesin-2	3.28054	2.81418e-05	1.45493	4.778
HL.SW.v1.0.G043510	21 kda protein	17.2182	1.15654e-17	0.386715	7.10566
HL.SW.v1.0.G043555	beta-1,3-glucanase [Humulus lupulus]	6.86632	7.37995e-22	1.45073	10.0086
HL.SW.v1.0.G043988	senescence-specific cysteine protease sag39-like	3.54678	7.42966e-09	2.01374	7.12054
HL.SW.v1.0.G044044	lignin-forming anionic peroxidase	2.65695	0.0016018	1.55764	4.13069
HL.SW.v1.0.G044078	pathogenesis-related protein 5	2.89798	0.000475491	1.42487	4.13029
HL.SW.v1.0.G044322	glucomannan 4-beta-mannosyltransferase 9	3.96685	4.88939e-05	0.878488	3.5327
HL.SW.v1.0.G044771	e3 ubiquitin ligase	2.01269	0.00197555	3.47424	6.91918
HL.SW.v1.0.G044899	carboxylesterase 8	2.13099	4.44283e-08	6.53454	13.7512
HL.SW.v1.0.G045031	Ziziphus jujuba transcription factor GTE1	5.60405	0.0442382	0.169866	1.09682
HL.SW.v1.0.G016677	cinnamic acid 4-hydroxylase	3.16678	0.0294291	6.28154	19.5433
HL.SW.v1.0.G045118	21 kda	3.22382	1.2289e-20	7.77781	24.755
HL.SW.v1.0.G045248	lactoylglutathione lyase glyoxalase i family protein	9.67753	1.24951e-08	0.335412	3.49358
HL.SW.v1.0.G045464	skp1-like protein 1a	2.48646	0.0346418	1.36798	3.3991
HL.SW.v1.0.G046084	protodermal factor 1	2.81196	4.00614e-08	3.0907	8.61817
HL.SW.v1.0.G046305	beta-1,3-glucanase [Humulus lupulus]	8.62975	7.97911e-29	1.32525	11.5215

## Sheet: Down-Regulated
Feature ID	Annotations - Database object name	Fold change	p-value	FPKM (WT)	FPKM (WW)
HL.SW.v1.0.G000087	calcium-binding protein cml16	-29.0105	0.00665921	0.972301	0
HL.SW.v1.0.G000374	40s ribosomal protein s5	-2.91903	1.90033e-05	5.70668	1.90225
HL.SW.v1.0.G001704	dna-directed rna polymerases ii and v subunit 6b-like	-2.21825	9.17103e-13	20.3875	9.02822
HL.SW.v1.0.G001755	integrin-linked protein kinase family protein isoform 1	-8.03473	0.0333156	0.944868	0.0859806
HL.SW.v1.0.G002570	protein sulfur deficiency-induced 1	-6.34912	0.025956	1.17838	0.153969
HL.SW.v1.0.G002646	Uncharacterized Protein	-2.80249	0.00453096	3.38061	1.16541
HL.SW.v1.0.G002672	Uncharacterized Protein	-23.4259	0.0387977	0.778168	0
HL.SW.v1.0.G002756	histone h2ax-like	-3.73358	6.50833e-07	5.39631	1.39729
HL.SW.v1.0.G002784	pollen-specific protein sf3-like	-3.73894	0.0287438	1.87334	0.468608
HL.SW.v1.0.G003767	aarf domain-containing protein kinase chloroplastic	-2.12397	0.00289671	5.82269	2.68043
HL.SW.v1.0.G004973	probable adenylate kinase mitochondrial	-2.18246	0.0166589	4.52823	2.02369
HL.SW.v1.0.G005182	putative RGA, partial [Humulus lupulus]	-38.544	0.00034881	1.30455	0
HL.SW.v1.0.G005291	protein yippee-like At5g53940	-2.70321	1.08573e-34	38.2983	13.9276
HL.SW.v1.0.G005966	carotenoid cleavage dioxygenase 1	-29.0921	0.00520087	0.977233	0
HL.SW.v1.0.G007818	Uncharacterized Protein	-2.3291	0.000554832	5.91274	2.47899
HL.SW.v1.0.G007825	endoglucanase 4-like isoform x2	-2.97088	0.0156651	2.73552	0.883605
HL.SW.v1.0.G008202	Uncharacterized Protein	-2.6584	0	300.379	111.216
HL.SW.v1.0.G008273	Uncharacterized Protein	-2.82401	3.43357e-07	9.56535	3.31395
HL.SW.v1.0.G008499	Uncharacterized Protein	-2.69491	0.0285768	2.70305	0.966111
HL.SW.v1.0.G008963	protein argonaute 10	-2.82666	0.00449602	3.36557	1.1502
HL.SW.v1.0.G009036	protein srg1-like	-8.95291	2.10802e-14	5.88343	0.616814
HL.SW.v1.0.G010003	universal stress protein a-like protein	-2.01066	0	416.06	203.707
HL.SW.v1.0.G010424	mo25-like protein at5g47540	-2.04437	8.29681e-06	11.4731	5.50859
HL.SW.v1.0.G010665	bahd acyltransferase dcr	-2.15067	0.00901972	4.85384	2.20338
HL.SW.v1.0.G010719	upstream activation factor subunit uaf30	-2.14542	1.18478e-10	18.3707	8.41176
HL.SW.v1.0.G011447	inorganic pyrophosphatase 1-like	-4.30665	1.72683e-09	6.30761	1.41537
HL.SW.v1.0.G011866	cellulose synthase-like protein g3	-2.89644	0.0107316	2.74609	0.91066
HL.SW.v1.0.G011912	aldehyde dehydrogenase family 2 member c4	-2.1732	0.000704572	6.66379	3.00041
HL.SW.v1.0.G012117	probable phospholipid hydroperoxide glutathione peroxidase	-2.05664	0.0170824	4.97002	2.36173
HL.SW.v1.0.G012546	gamma-tocopherol methyltransferase	-2.1794	1.08353e-13	23.093	10.4135
HL.SW.v1.0.G012639	acidic endochitinase-like	-2.50105	0.000234342	5.80912	2.26545
HL.SW.v1.0.G012818	glycine-rich rna-binding protein grp1a	-2.50606	2.18502e-20	32.1202	12.601
HL.SW.v1.0.G013571	lipid-binding serum glycoprotein family protein isoform 2	-6.27356	0.0433753	1.08634	0.141478
HL.SW.v1.0.G013630	transporter mch1	-2.16137	2.07732e-10	22.2859	10.1318
HL.SW.v1.0.G013910	udp-glucose flavonoid 3-o-glucosyltransferase 6	-2.38957	0.0100824	5.08738	2.07554
HL.SW.v1.0.G014022	protein STRUBBELIG-RECEPTOR FAMILY 8	-21.875	0.0333156	0.726053	0
HL.SW.v1.0.G014622	protein ssuh2 homolog	-2.4857	2.08019e-12	16.0034	6.31859
HL.SW.v1.0.G014819	cysteine synthase-like	-2.18019	0.000647036	6.77724	3.04257
HL.SW.v1.0.G015246	ocs element-binding factor 1	-2.94953	9.78051e-11	26.2922	8.75312
HL.SW.v1.0.G015977	60s acidic ribosomal protein p2b-like	-2.34363	0.0010336	5.57053	2.32039
HL.SW.v1.0.G016348	pentatricopeptide repeat-containing protein At4g18975, chloroplastic	-4.84272	0.000295304	2.59595	0.500621
HL.SW.v1.0.G016349	tetratricopeptide repeat-like superfamily protein	-2.18479	1.95402e-15	25.2511	11.3612
HL.SW.v1.0.G016375	nucleoid-associated protein At2g24020, chloroplastic	-25.6703	0.0180832	0.858416	0
HL.SW.v1.0.G045042	21 kDa protein	-2.02289	6.50178e-07	13.4966	6.55099
HL.SW.v1.0.G016974	sufe-like protein chloroplastic mitochondrial	-2.19554	0.0372031	3.59556	1.59363
HL.SW.v1.0.G017089	protein nap1	-25.7831	0.0217204	0.861982	0
HL.SW.v1.0.G017226	thioredoxin h-type-like	-2.06916	1.27695e-08	18.043	8.56665
HL.SW.v1.0.G017389	pectinesterase pectinesterase inhibitor 6	-3.74417	7.42635e-31	202.865	53.316
HL.SW.v1.0.G017437	nudix hydrolase 10-like isoform x1	-2.72961	0.01063	3.14665	1.11322
HL.SW.v1.0.G017538	nadh dehydrogenase	-2.19818	0.0195716	4.16653	1.84757
HL.SW.v1.0.G017627	potassium channel kat3	-8.82851	0.0117287	1.11603	0.0941702
HL.SW.v1.0.G018088	autophagy-related protein 8c	-2.12784	0.0246862	4.45794	2.04529
HL.SW.v1.0.G018222	Uncharacterized Protein	-3.18415	5.95443e-15	13.2872	4.08425
HL.SW.v1.0.G018243	subtilisin-like protease 3	-2.1021	8.17757e-07	12.4914	5.83383
HL.SW.v1.0.G018740	Uncharacterized Protein	-4.60119	0.00124968	2.48018	0.503589
HL.SW.v1.0.G018862	Uncharacterized Protein	-2.26591	1.68977e-30	46.0181	19.9766
HL.SW.v1.0.G019198	inorganic phosphate transporter 1-4	-3.87846	2.85679e-26	18.8366	4.75588
HL.SW.v1.0.G019286	Uncharacterized Protein	-2.3111	0.000180264	6.84064	2.89429
HL.SW.v1.0.G019353	plastid-lipid-associated protein 6, chloroplastic	-2.1122	0.000126722	8.77874	4.07398
HL.SW.v1.0.G019541	pectinesterase pectinesterase inhibitor 6	-3.28683	9.80324e-10	8.61629	2.55689
HL.SW.v1.0.G019668	cyclin-dependent kinase	-2.4987	0.0491037	2.68532	1.03673
HL.SW.v1.0.G020050	ribosomal protein s1	-2.17158	0.0145156	4.4149	1.98269
HL.SW.v1.0.G020261	chlorophyll a-b binding protein chloroplastic-like	-2.34141	2.87687e-08	11.7579	4.92369
HL.SW.v1.0.G020301	NDR1/HIN1-Like protein 3-like	-56.544	1.82039e-06	1.93091	0
HL.SW.v1.0.G021248	purple acid phosphatase	-2.2001	0.000283985	7.276	3.23683
HL.SW.v1.0.G021818	cyclin-dependent kinase c-2-like	-2.20765	0.000975463	6.39501	2.83357
HL.SW.v1.0.G021973	glutaredoxin family protein	-2.63854	0.0298418	3.44679	1.26694
HL.SW.v1.0.G022911	purple acid phosphatase 17-like	-4.04367	0.0469015	1.66159	0.378746
HL.SW.v1.0.G023009	Uncharacterized Protein	-9.51857	0.000972443	1.56803	0.131561
HL.SW.v1.0.G023044	oligoribonuclease	-22.3708	0.0387977	0.743464	0
HL.SW.v1.0.G023789	cysteine synthase	-2.13546	6.16335e-30	51.5325	23.7407
HL.SW.v1.0.G023870	Uncharacterized Protein	-6.4966	0.0217318	1.38851	0.181135
HL.SW.v1.0.G023891	Uncharacterized Protein	-2.31954	1.36201e-08	12.4457	5.26209
HL.SW.v1.0.G024011	Ubiquitin-fold modifier 1	-2.79067	0.00120112	4.23142	1.47046
HL.SW.v1.0.G024146	hypersensitive-induced response protein 1	-2.20222	4.50534e-07	11.6831	5.20524
HL.SW.v1.0.G024245	gmp synthase	-2.61077	0.00810703	3.38156	1.25348
HL.SW.v1.0.G024397	Uncharacterized Protein	-83.2105	1.04493e-09	2.86098	0
HL.SW.v1.0.G024908	ABC transporter C family member 12-like isoform X2	-3.00668	0.0174871	2.56779	0.818162
HL.SW.v1.0.G024956	exosome complex component rrp43-like	-2.44763	3.22985e-05	8.92244	3.56836
HL.SW.v1.0.G026286	Uncharacterized Protein	-2.96373	5.04107e-33	37.7076	12.5051
HL.SW.v1.0.G026395	-mandelonitrile lyase-like	-3.16317	0.000286612	4.04149	1.234
HL.SW.v1.0.G026450	phosphoethanolamine n-methyltransferase 1	-2.97487	8.52277e-20	19.3208	6.37288
HL.SW.v1.0.G027414	dolichyl-diphosphooligosaccharide--protein glycosyltransferase subunit 3B	-2.38771	2.95271e-05	7.46183	3.05729
HL.SW.v1.0.G027823	thioredoxin h-type-like	-2.53336	6.16782e-05	6.23346	2.40298
HL.SW.v1.0.G028326	non-specific lipid-transfer protein 2-like	-2.32931	8.80007e-07	9.89161	4.16182
HL.SW.v1.0.G029792	Uncharacterized Protein	-33.1392	0.00205204	1.11865	0
HL.SW.v1.0.G030508	tbp-associated factor 7 isoform 1	-2.36711	0.0442982	3.27279	1.34142
HL.SW.v1.0.G031011	purple acid phosphatase 3	-3.17738	2.74535e-05	4.74684	1.44772
HL.SW.v1.0.G031504	Uncharacterized Protein	-22.9198	0.0333156	0.762861	0
HL.SW.v1.0.G031613	Stress enhanced protein 2	-2.21744	1.25972e-24	38.8006	17.2055
HL.SW.v1.0.G032273	subtilisin-like protease	-2.90667	1.17522e-06	7.02583	2.3576
HL.SW.v1.0.G032391	peroxidase 17-like	-2.25883	1.35432e-19	29.9394	13.0278
HL.SW.v1.0.G032450	leucine-rich repeat receptor-like protein kinase	-4.9948	0.00486245	1.89657	0.346303
HL.SW.v1.0.G032698	protein nrt1 ptr family -like	-4.80421	0.00486245	1.87496	0.357211
HL.SW.v1.0.G033049	Uncharacterized Protein	-2.44768	0.0195171	3.33898	1.32258
HL.SW.v1.0.G033076	peptidyl-prolyl cis-trans isomerase nima-interacting 4	-2.58098	9.95478e-05	6.04022	2.28254
HL.SW.v1.0.G033143	homeobox-leucine zipper protein athb-52-like	-3.03404	0.0120275	2.65363	0.838318
HL.SW.v1.0.G033387	flowering locus t	-2.23309	0.00498992	5.61987	2.45833
HL.SW.v1.0.G033801	probable serine incorporator	-2.13218	0.019138	4.37663	2.00236
HL.SW.v1.0.G034412	ubiquitin-like-specific protease esd4-like	-2.95083	0.0474458	2.13349	0.689246
HL.SW.v1.0.G034432	glutathione s-transferase	-14.9356	4.29729e-15	6.01614	0.364772
HL.SW.v1.0.G034635	purple acid phosphatase 3	-5.685	1.149e-140	51.6972	8.92474
HL.SW.v1.0.G034656	pentatricopeptide repeat-containing protein chloroplastic	-6.54656	0.0297714	1.31735	0.169175
HL.SW.v1.0.G035012	l-type lectin-domain containing receptor kinase -like	-2.64012	0.000378998	7.11509	2.63332
HL.SW.v1.0.G035177	ubiquitin-40s ribosomal protein s27a-like	-2.20727	0.000307885	12.4514	5.5382
HL.SW.v1.0.G035647	Uncharacterized Protein	-2.27705	0.0125536	4.1922	1.79348
HL.SW.v1.0.G036477	craniofacial development protein 1	-3.82658	9.73454e-05	4.48463	1.12783
HL.SW.v1.0.G036668	UPF0553 protein-like [	-5.05454	0.0195279	1.49919	0.264597
HL.SW.v1.0.G036734	Uncharacterized Protein	-2.14776	0.000269032	7.52297	3.4302
HL.SW.v1.0.G036897	glycine-rich rna-binding protein	-2.32562	2.33384e-05	7.82889	3.29391
HL.SW.v1.0.G037144	protein tic 20- chloroplastic	-3.04052	2.93965e-05	7.1816	2.30354
HL.SW.v1.0.G037649	Uncharacterized Protein	-2.24601	1.073e-05	20.3989	8.92303
HL.SW.v1.0.G037938	purple acid phosphatase 15	-2.67213	3.70653e-06	7.35775	2.68952
HL.SW.v1.0.G038025	protein nuclear fusion defective 4-like	-2.10719	2.69359e-05	9.87136	4.59518
HL.SW.v1.0.G038669	protein fe superoxide dismutase 1	-2.56929	4.10279e-14	16.9623	6.47879
HL.SW.v1.0.G038995	mitogen activated protein kinase [Humulus lupulus]	-2.17838	1.34598e-08	14.5897	6.57487
HL.SW.v1.0.G039414	dehydrodolichyl diphosphate synthase 2	-4.45887	6.15921e-145	58.2125	12.8274
HL.SW.v1.0.G039519	heavy metal-associated isoprenylated plant protein 47	-2.04635	2.08562e-23	45.2025	21.7315
HL.SW.v1.0.G040331	beta-glucosidase 44-like	-22.9653	0.0387977	0.763913	0
HL.SW.v1.0.G040709	protein low psii accumulation chloroplastic	-2.07848	0.00319625	6.10888	2.87677
HL.SW.v1.0.G041201	protein translation factor sui1 homolog	-2.05912	3.68101e-17	39.7615	18.9971
HL.SW.v1.0.G041373	zinc finger ccch domain-containing protein 20-like	-2.12544	0.000218967	7.74271	3.56763
HL.SW.v1.0.G041672	atp synthase cf0 b subunit	-43.5561	5.906e-05	1.47652	0
HL.SW.v1.0.G042816	atp synthase cf0 b subunit	-55.7182	1.82039e-06	1.89839	0
HL.SW.v1.0.G042921	mitochondrial ribosomal protein l37 isoform 1	-2.76803	0.0285768	2.71308	0.942741
HL.SW.v1.0.G043128	-dihydroxypterocarpan 6a-monooxygenase-like	-2.57507	3.00935e-21	25.5562	9.75034
HL.SW.v1.0.G043218	wat1-related protein at2g37460-like	-2.32836	5.07415e-10	14.5792	6.14484
HL.SW.v1.0.G043340	wall-associated receptor kinase-like 9	-2.41129	9.03583e-19	25.3663	10.3367
HL.SW.v1.0.G043889	protein nuclear fusion defective chloroplastic mitochondrial-like isoform x2	-3.78648	0.0105321	2.26881	0.564676
HL.SW.v1.0.G044431	protochlorophyllide-dependent translocon component chloroplastic-like	-2.19374	4.95834e-05	8.62356	3.85106
HL.SW.v1.0.G044622	Uncharacterized Protein	-23.2802	0.0333156	0.775513	0
HL.SW.v1.0.G045165	CCL3 [Humulus lupulus]	-3.57838	0.00459006	2.41216	0.639018
HL.SW.v1.0.G045958	Plant disease resistance response protein	-2.95785	0.0288117	2.33244	0.753428
HL.SW.v1.0.G046230	flowering locus t	-2.06347	8.76606e-15	27.1694	12.944
HL.SW.v1.0.G046239	proteasome subunit alpha type-2-a	-2.08947	0.0179578	4.79662	2.24173
HL.SW.v1.0.G046422	cytochrome p450 78a3p family protein	-2.17684	0.0497404	3.5618	1.59253
HL.SW.v1.0.G046474	inositol-3-phosphate synthase	-2.20047	3.66627e-05	8.46779	3.7704
